# Supplementary material for: Whole-mol­ecule disordered (E)-2-(1-hy­droxy-3-phenylprop-2-en-1-yl­idene)-4,5-dimeth­oxycyclo­pent-4-ene-1,3-dione isolated from Lindera oxyphylla (Lauraceae)
Source: Acta Crystallogr Sect E Struct Rep Online. 2011 May 28;67(Pt 6):o1544. doi: 10.1107/S1600536811019386 (PMC3120367; doi:10.1107/S1600536811019386)
Supplement: Supplementary file 2 [file e-67-o1544-Isup2.hkl]

# 
# h,k,l, Fc-squared, Fo-squared, sigma(Fo-squared) and status flag 
# 
data_I
_shelx_title '  P21/n' 
_shelx_refln_list_code          4 
_shelx_F_calc_maximum      363.87 
_exptl_crystal_F_000       600.00 
_reflns_d_resolution_high  0.8393 
 
loop_ 
 _symmetry_equiv_pos_as_xyz 
 'x, y, z' 
 '-x+1/2, y+1/2, -z+1/2' 
 '-x, -y, -z' 
 'x-1/2, -y-1/2, z-1/2' 
 
_cell_length_a     7.3195 
_cell_length_b     9.8635 
_cell_length_c    18.6724 
_cell_angle_alpha  90.000 
_cell_angle_beta   96.586 
_cell_angle_gamma  90.000 
 
_shelx_F_squared_multiplier     1.000 
 
loop_ 
 _refln_index_h 
 _refln_index_k 
 _refln_index_l 
 _refln_F_squared_calc 
 _refln_F_squared_meas 
 _refln_F_squared_sigma 
 _refln_observed_status 
   2   0   0    16971.43    16814.36    146.09 o 
   4   0   0     1544.46     1669.37     15.05 o 
   6   0   0       15.46       95.82      9.19 o 
   8   0   0       16.34       41.83      7.21 o 
   1   1   0        8.95        6.42      0.54 o 
   2   1   0    19154.56    18520.82     65.15 o 
   3   1   0      129.33      129.03      3.89 o 
   4   1   0       75.06       61.35      2.66 o 
   5   1   0       35.87       31.95      1.79 o 
   6   1   0       76.07       83.78      5.97 o 
   7   1   0        0.59        0.70      1.16 o 
   8   1   0        1.90        1.30      1.46 o 
   0   2   0     1205.69      938.53     12.18 o 
   1   2   0       50.49       52.94      1.59 o 
   2   2   0      217.85      224.11      3.49 o 
   3   2   0      212.89      202.32      3.36 o 
   4   2   0       26.31       35.44      1.65 o 
   5   2   0        0.02        0.13      0.44 o 
   6   2   0        0.66       18.57      4.61 o 
   7   2   0        0.08        0.46      1.26 o 
   8   2   0        2.47        0.28      1.18 o 
   1   3   0      142.81      163.57      3.02 o 
   2   3   0      526.89      602.39      6.33 o 
   3   3   0       21.40       30.33      1.61 o 
   4   3   0        0.19        3.06      0.83 o 
   5   3   0       12.55       15.09      1.64 o 
   6   3   0       16.90       58.74      3.97 o 
   7   3   0        0.86        0.42      0.91 o 
   8   3   0       35.61       47.32      4.48 o 
   0   4   0      246.47      272.54      6.71 o 
   1   4   0        4.75        1.12      0.32 o 
   2   4   0      270.53      269.77      6.89 o 
   3   4   0      441.44      450.96      6.47 o 
   4   4   0      352.47      376.04      5.51 o 
   5   4   0       30.80       28.86      2.30 o 
   6   4   0        1.75        1.51      0.60 o 
   7   4   0       13.25        6.80      1.48 o 
   8   4   0        0.72       22.59      3.19 o 
   1   5   0      208.27      246.76     11.01 o 
   2   5   0      285.99      314.05      5.54 o 
   3   5   0      110.71      113.82      3.09 o 
   4   5   0       47.24       50.59      2.92 o 
   5   5   0        0.68       -0.16      0.53 o 
   6   5   0       25.05       17.97      1.92 o 
   7   5   0        1.23        3.01      1.48 o 
   0   6   0      273.76      285.14      8.56 o 
   1   6   0      397.15      436.38      8.04 o 
   2   6   0        5.23        2.75      0.82 o 
   3   6   0       49.35       48.35      3.53 o 
   4   6   0        2.46        2.83      0.87 o 
   5   6   0       14.25       19.33      1.77 o 
   6   6   0        0.43        0.39      0.84 o 
   7   6   0        3.41        3.63      1.05 o 
   1   7   0        4.48        8.22      2.26 o 
   2   7   0      792.17      703.75     16.67 o 
   3   7   0       30.42       43.88      2.76 o 
   4   7   0       33.04       20.49      3.09 o 
   5   7   0       23.82       21.51      2.54 o 
   6   7   0       20.76       17.81      2.54 o 
   0   8   0        2.00        3.89      2.17 o 
   1   8   0      165.46      197.95      7.08 o 
   2   8   0      373.70      413.90     19.64 o 
   3   8   0        5.90        6.77      1.41 o 
   4   8   0      151.97      143.01      5.17 o 
   5   8   0      154.58      181.49      7.43 o 
   6   8   0       75.32       83.87      7.59 o 
   1   9   0       10.17        7.78      2.41 o 
   2   9   0       21.49       20.53      2.12 o 
   3   9   0       96.91      106.86      4.90 o 
   4   9   0      110.81      101.71      4.59 o 
   5   9   0       60.44       71.53      6.91 o 
   0  10   0      130.47      134.99     11.43 o 
   1  10   0       14.11       20.18      2.64 o 
   2  10   0        7.51        7.66      2.29 o 
   3  10   0       98.99      104.36      6.17 o 
   4  10   0        3.70        0.55      1.59 o 
   1  11   0       11.92       16.07      2.61 o 
   2  11   0        4.88        6.80      2.02 o 
   3  11   0        3.17        2.57      1.52 o 
  -7   0   1       30.31       24.98      2.30 o 
  -5   0   1        4.80        7.91      1.16 o 
  -3   0   1     1185.66     1191.26     10.85 o 
  -1   0   1     1701.92     1638.36     11.33 o 
   1   0   1        5.26        4.53      0.58 o 
   3   0   1      243.25      233.89      4.82 o 
   5   0   1      475.15      506.11      9.36 o 
   7   0   1       15.61       10.42      3.41 o 
  -8   1   1       11.89       12.15      2.33 o 
  -7   1   1       10.76       12.95      2.38 o 
  -6   1   1       61.27       62.43      4.21 o 
  -5   1   1       34.51       41.01      1.63 o 
  -4   1   1      112.61       98.47      2.29 o 
  -3   1   1      385.21      355.67      4.00 o 
  -2   1   1     1456.58     1514.40      7.74 o 
  -1   1   1     3032.54     2766.20     13.11 o 
   0   1   1      152.70      137.21      3.95 o 
   1   1   1     1852.76     1627.50      7.74 o 
   2   1   1       58.23       65.93      2.34 o 
   3   1   1     1348.72     1368.96     14.24 o 
   4   1   1      852.06      894.26      9.03 o 
   5   1   1      186.16      181.25      4.27 o 
   6   1   1        0.17        0.59      0.71 o 
   7   1   1        0.66        1.78      0.89 o 
   8   1   1       21.13       23.21      3.86 o 
  -8   2   1       27.55       20.99      3.01 o 
  -7   2   1        0.86       -0.95      0.95 o 
  -6   2   1       12.19       13.09      1.60 o 
  -5   2   1       70.07       87.64      2.94 o 
  -4   2   1       18.74       11.00      1.22 o 
  -3   2   1      544.82      587.18      5.89 o 
  -2   2   1      187.81      170.93      2.58 o 
  -1   2   1      854.99     1035.17      6.32 o 
   0   2   1      330.80      334.38      4.13 o 
   1   2   1        7.27       10.29      0.75 o 
   2   2   1      299.39      292.13      4.11 o 
   3   2   1      210.55      242.50      5.10 o 
   4   2   1        3.10        1.75      0.43 o 
   5   2   1       84.32       95.97      3.36 o 
   6   2   1       10.95       13.12      1.89 o 
   7   2   1       19.58       24.76      2.93 o 
   8   2   1       10.19       10.57      3.33 o 
  -8   3   1        3.63        1.51      1.40 o 
  -7   3   1        1.33       -0.54      1.15 o 
  -6   3   1      213.63      199.21      7.40 o 
  -5   3   1       35.63       26.89      1.90 o 
  -4   3   1        0.94        2.96      0.98 o 
  -3   3   1        2.66       10.26      1.56 o 
  -2   3   1      133.33      108.31      2.20 o 
  -1   3   1      203.22      180.83      3.31 o 
   0   3   1        0.39        0.12      0.25 o 
   1   3   1     1513.73     1363.75     21.80 o 
   2   3   1        1.19        2.74      0.39 o 
   3   3   1      158.27      141.45      4.69 o 
   4   3   1       15.22        7.14      2.63 o 
   5   3   1       10.10        9.13      1.38 o 
   6   3   1       13.12       12.09      1.96 o 
   7   3   1        0.17       -1.01      1.04 o 
   8   3   1       40.43       39.84      3.99 o 
  -8   4   1       76.13       78.12      5.78 o 
  -7   4   1        1.15        1.09      1.04 o 
  -6   4   1       24.27       21.67      2.54 o 
  -5   4   1       29.70       32.20      3.19 o 
  -4   4   1      264.99      277.15      4.54 o 
  -3   4   1      626.87      697.23      7.81 o 
  -2   4   1      102.63       97.18      3.54 o 
  -1   4   1     1158.41     1254.74     20.79 o 
   0   4   1      209.54      188.14      3.91 o 
   1   4   1        2.30        3.19      0.57 o 
   2   4   1      116.25       91.94      3.30 o 
   3   4   1      232.25      260.39      4.56 o 
   4   4   1      140.28      131.79      3.28 o 
   5   4   1      248.67      271.77      7.10 o 
   6   4   1       43.69       44.49      3.61 o 
   7   4   1       15.23       18.28      2.61 o 
   8   4   1        1.30        1.29      1.16 o 
  -7   5   1       32.51       26.79      3.09 o 
  -6   5   1       60.02       56.03      4.09 o 
  -5   5   1       40.13       37.20      2.12 o 
  -4   5   1       12.21       14.52      1.16 o 
  -3   5   1       61.81       54.64      3.53 o 
  -2   5   1      132.36      169.27      6.89 o 
  -1   5   1      121.48      134.26      6.13 o 
   0   5   1      482.31      492.74      7.18 o 
   1   5   1       31.60       30.21      1.79 o 
   2   5   1      556.19      621.02      8.76 o 
   3   5   1       81.28       85.08      2.78 o 
   4   5   1        1.33        0.68      0.52 o 
   5   5   1        3.74        2.98      0.62 o 
   6   5   1       18.04       23.06      2.60 o 
   7   5   1       27.20       21.90      4.06 o 
  -7   6   1        0.03       -0.40      1.04 o 
  -6   6   1       10.82        6.83      1.36 o 
  -5   6   1        0.46       -0.25      0.65 o 
  -4   6   1        0.01       -0.51      0.52 o 
  -3   6   1      169.94      158.73      3.99 o 
  -2   6   1       11.54       14.12      1.36 o 
  -1   6   1       45.76       48.75      2.49 o 
   0   6   1       20.01       27.73      2.03 o 
   1   6   1        0.14       -0.06      0.35 o 
   2   6   1        3.18        1.93      0.81 o 
   3   6   1        2.56        1.89      0.55 o 
   4   6   1       34.61       34.95      2.90 o 
   5   6   1       85.53       68.86      2.96 o 
   6   6   1        0.86        0.26      0.84 o 
   7   6   1        0.05       -1.16      1.16 o 
  -6   7   1        2.38        0.70      0.87 o 
  -5   7   1       50.04       38.72      3.29 o 
  -4   7   1       18.96       22.76      3.70 o 
  -3   7   1      126.46      114.70      5.13 o 
  -2   7   1       93.22      108.29      4.37 o 
  -1   7   1        0.02        0.52      0.75 o 
   0   7   1       99.06       91.60      6.06 o 
   1   7   1       21.03       43.83      3.71 o 
   2   7   1       52.47       40.96      2.69 o 
   3   7   1        5.67       14.95      3.26 o 
   4   7   1       48.85       52.24      3.07 o 
   5   7   1       30.85       32.56      2.61 o 
   6   7   1       18.74       21.51      2.41 o 
  -6   8   1        0.42        0.70      1.49 o 
  -5   8   1      105.31       97.28      5.31 o 
  -4   8   1        4.71        0.43      1.07 o 
  -3   8   1       30.73       35.91      2.63 o 
  -2   8   1        3.10        9.22      1.36 o 
  -1   8   1      107.16      139.31      4.70 o 
   0   8   1       38.73       49.75      4.84 o 
   1   8   1        6.88        8.78      1.92 o 
   2   8   1       14.61       12.77      2.00 o 
   3   8   1       71.09       82.62      4.83 o 
   4   8   1        2.70        5.28      0.98 o 
   5   8   1        8.85        8.54      2.93 o 
   6   8   1        6.18        2.38      1.57 o 
  -5   9   1        1.15        2.64      1.30 o 
  -4   9   1        3.88        1.73      0.80 o 
  -3   9   1        0.00        0.01      0.82 o 
  -2   9   1       16.88       20.76      2.49 o 
  -1   9   1       22.13       18.46      5.68 o 
   0   9   1        4.27        4.34      0.86 o 
   1   9   1      100.61      127.56      6.24 o 
   2   9   1       21.00       25.32      2.37 o 
   3   9   1       14.78       14.37      2.23 o 
   4   9   1        6.97        6.05      1.67 o 
   5   9   1        0.01       -1.72      1.75 o 
  -4  10   1        0.27       -1.85      1.85 o 
  -3  10   1       36.79       38.22      3.72 o 
  -2  10   1       11.72       14.49      2.85 o 
  -1  10   1      162.88      154.71      7.32 o 
   0  10   1        0.26        0.33      1.38 o 
   1  10   1        8.75        9.74      1.85 o 
   2  10   1        0.02        0.36      1.13 o 
   3  10   1       78.65       67.64      4.98 o 
   4  10   1        0.49        0.44      1.04 o 
  -3  11   1        9.53        6.89      2.46 o 
  -2  11   1        0.00        0.12      1.16 o 
  -1  11   1       53.81       81.58      5.75 o 
   0  11   1        0.19       -0.74      1.52 o 
   1  11   1        0.84        2.02      1.30 o 
   2  11   1        0.36       -0.43      0.91 o 
  -8   0   2        0.86        0.64      1.72 o 
  -6   0   2      101.67       98.72      7.59 o 
  -4   0   2       15.31       28.38      2.17 o 
  -2   0   2     1841.79     1714.88     15.77 o 
   0   0   2     1004.97     1145.04     10.85 o 
   2   0   2   132403.67   135183.72    442.86 o 
   4   0   2    15371.73    16389.13     66.17 o 
   6   0   2      422.05      540.26     21.29 o 
   8   0   2        6.86       10.06      3.67 o 
  -8   1   2       13.63       19.30      3.08 o 
  -7   1   2       82.44       81.55      5.37 o 
  -6   1   2        0.23        0.40      0.83 o 
  -5   1   2       34.41       29.57      1.45 o 
  -4   1   2       18.83       30.34      1.33 o 
  -3   1   2      116.83      104.11      2.28 o 
  -2   1   2     2677.25     2634.79     16.67 o 
  -1   1   2      629.13      565.73      9.35 o 
   0   1   2    11260.73    10826.84    305.43 o 
   1   1   2        2.44        0.24      0.18 o 
   2   1   2     4469.94     4357.87     18.49 o 
   3   1   2        9.33       16.71      1.17 o 
   4   1   2     5559.14     5566.34     27.58 o 
   5   1   2        9.55        9.31      1.00 o 
   6   1   2      262.80      253.15      8.77 o 
   7   1   2       27.86       26.83      3.67 o 
   8   1   2       48.60       63.56      6.21 o 
  -8   2   2      101.91      102.55      6.53 o 
  -7   2   2        4.76        2.35      1.34 o 
  -6   2   2       11.19        6.77      1.26 o 
  -5   2   2        2.01        3.13      0.51 o 
  -4   2   2       59.45       43.66      1.98 o 
  -3   2   2       99.18       93.72      2.63 o 
  -2   2   2      207.96      199.59      2.47 o 
  -1   2   2      474.16      425.85     15.51 o 
   0   2   2     1364.48     1368.52     11.59 o 
   1   2   2        1.51        3.40      0.46 o 
   2   2   2      150.99      116.62      2.41 o 
   3   2   2       44.77       38.12      1.81 o 
   4   2   2       35.17       33.40      1.75 o 
   5   2   2      108.62      101.52      3.17 o 
   6   2   2       77.51       80.36      4.17 o 
   7   2   2        3.94        0.50      0.86 o 
   8   2   2        6.42        2.69      3.01 o 
  -8   3   2        0.00       -0.69      0.87 o 
  -7   3   2        0.75        0.92      0.97 o 
  -6   3   2      226.52      235.31      7.78 o 
  -5   3   2        4.98        3.75      1.12 o 
  -4   3   2       15.40       15.70      2.32 o 
  -3   3   2       36.17       53.01      2.21 o 
  -2   3   2      141.99      125.81      4.28 o 
  -1   3   2       43.12       25.09      1.34 o 
   0   3   2      609.29      719.24     10.71 o 
   1   3   2      203.93      257.28      9.81 o 
   2   3   2       20.67       26.60      1.28 o 
   3   3   2        9.65        6.38      0.76 o 
   4   3   2      191.97      206.64      4.51 o 
   5   3   2       25.53       23.57      2.02 o 
   6   3   2        2.62        2.75      2.07 o 
   7   3   2        0.02       -0.29      1.89 o 
   8   3   2        4.15        2.15      2.48 o 
  -8   4   2       18.95       16.62      2.75 o 
  -7   4   2       25.65       27.65      3.14 o 
  -6   4   2        6.01        4.44      1.25 o 
  -5   4   2        1.07        0.14      0.57 o 
  -4   4   2        7.06        5.34      0.65 o 
  -3   4   2        5.63        5.06      0.69 o 
  -2   4   2      361.93      394.26      5.46 o 
  -1   4   2      804.56      866.94     13.46 o 
   0   4   2      713.27      750.55     31.78 o 
   1   4   2      164.66      117.49      4.38 o 
   2   4   2       44.43       59.89      2.62 o 
   3   4   2        0.03        9.84      2.20 o 
   4   4   2       13.33        9.68      1.37 o 
   5   4   2      105.79       97.31      3.79 o 
   6   4   2      153.07      144.35      6.58 o 
   7   4   2       56.02       49.48      4.17 o 
   8   4   2       10.90       10.33      2.13 o 
  -7   5   2        3.56        3.60      1.08 o 
  -6   5   2       25.25       20.91      2.47 o 
  -5   5   2        2.86        1.54      1.03 o 
  -4   5   2      125.12      123.46      4.00 o 
  -3   5   2        2.73        3.71      0.62 o 
  -2   5   2       94.27      103.30      3.20 o 
  -1   5   2       37.69       27.91     10.15 o 
   0   5   2      157.67      186.46      4.40 o 
   1   5   2      298.20      378.32      8.93 o 
   2   5   2      139.81      149.04      5.75 o 
   3   5   2       33.12       44.16      5.80 o 
   4   5   2       95.46       98.27      6.37 o 
   5   5   2      101.54       90.69      2.81 o 
   6   5   2       50.66       56.35      4.18 o 
   7   5   2        0.38       -0.26      1.02 o 
  -7   6   2       21.96       15.60      3.35 o 
  -6   6   2       66.37       52.67      4.40 o 
  -5   6   2        9.23        4.14      1.33 o 
  -4   6   2       27.09       25.67      1.71 o 
  -3   6   2        1.99        3.93      0.82 o 
  -2   6   2       82.50       88.98      4.16 o 
  -1   6   2       78.02       77.91      3.14 o 
   0   6   2       22.99       22.31      1.67 o 
   1   6   2      239.79      254.79      6.83 o 
   2   6   2      137.14      145.83      4.74 o 
   3   6   2      249.81      268.72      6.88 o 
   4   6   2      121.43      106.09      5.06 o 
   5   6   2       25.56       30.75      2.30 o 
   6   6   2        0.13       -0.21      0.92 o 
   7   6   2        6.06        5.15      1.64 o 
  -7   7   2       79.31       73.90      7.30 o 
  -6   7   2        0.24       -0.24      0.98 o 
  -5   7   2       56.67       47.30      2.87 o 
  -4   7   2      132.18      132.93      4.53 o 
  -3   7   2       55.57       51.07      2.77 o 
  -2   7   2       90.42       83.38      3.26 o 
  -1   7   2       23.26       41.57      3.06 o 
   0   7   2      716.00      670.09     14.40 o 
   1   7   2       14.61       23.40      4.93 o 
   2   7   2      179.09      169.60      5.60 o 
   3   7   2        1.91        2.55      1.16 o 
   4   7   2      327.35      305.79      6.42 o 
   5   7   2       14.30       15.43      2.09 o 
   6   7   2       37.68       30.79      3.31 o 
  -6   8   2        6.35        6.07      4.75 o 
  -5   8   2       16.98       11.82      2.99 o 
  -4   8   2      151.76      156.22      6.10 o 
  -3   8   2      255.51      316.53      9.01 o 
  -2   8   2        8.14        5.62      1.10 o 
  -1   8   2      132.69      151.19      6.58 o 
   0   8   2      607.48      635.82     27.87 o 
   1   8   2      137.38      153.24      5.38 o 
   2   8   2        1.29        5.15      1.33 o 
   3   8   2       97.56      106.95      4.79 o 
   4   8   2       70.70       84.39      4.25 o 
   5   8   2        9.99       10.92      1.74 o 
   6   8   2      189.65      182.18      8.23 o 
  -5   9   2        7.06        4.24      1.65 o 
  -4   9   2       14.75       23.40      3.77 o 
  -3   9   2       24.18       27.58      2.75 o 
  -2   9   2      201.16      205.06      7.83 o 
  -1   9   2      197.41      228.91     14.65 o 
   0   9   2        3.59        6.05      1.64 o 
   1   9   2        4.08        1.81      1.64 o 
   2   9   2       24.76       23.76      2.79 o 
   3   9   2        3.12        5.04      1.38 o 
   4   9   2       34.80       33.92      2.79 o 
   5   9   2       21.74       17.27      2.31 o 
  -4  10   2        5.14        2.83      1.68 o 
  -3  10   2       25.52       22.55      2.76 o 
  -2  10   2        2.63        1.03      1.09 o 
  -1  10   2      103.20      100.20      5.97 o 
   0  10   2        0.09        1.83      0.93 o 
   1  10   2        0.91       -1.24      1.25 o 
   2  10   2       71.47       69.68      5.05 o 
   3  10   2       33.27       38.26      3.70 o 
   4  10   2       17.05       17.38      2.57 o 
  -3  11   2        1.77        1.95      2.46 o 
  -2  11   2        4.86        2.95      1.80 o 
  -1  11   2        0.02        0.15      0.93 o 
   0  11   2        6.44        9.49      2.59 o 
   1  11   2       24.83       33.18      3.66 o 
   2  11   2        0.51        1.34      1.10 o 
  -7   0   3        2.28       44.59      4.29 o 
  -5   0   3      166.56      163.19      5.42 o 
  -3   0   3       97.70      115.09      4.00 o 
  -1   0   3     1633.43     1492.08     36.00 o 
   1   0   3     1386.29     1380.35     13.78 o 
   3   0   3       91.55       84.49      4.10 o 
   5   0   3       22.46       28.52      3.96 o 
   7   0   3      135.19      137.41     12.51 o 
  -8   1   3       23.76       20.91      2.91 o 
  -7   1   3       84.76       70.81      3.52 o 
  -6   1   3       78.85       81.54      3.21 o 
  -5   1   3        0.86        2.66      0.43 o 
  -4   1   3      190.11      177.00      3.31 o 
  -3   1   3      303.55      354.67      4.30 o 
  -2   1   3      354.15      332.51      3.43 o 
  -1   1   3     1137.21     1047.18      7.60 o 
   0   1   3      498.48      510.90     12.01 o 
   1   1   3     2494.20     2194.10     15.48 o 
   2   1   3      194.31      193.97      4.55 o 
   3   1   3      737.44      687.37      6.29 o 
   4   1   3       49.69       61.54      3.38 o 
   5   1   3      260.23      262.26      8.51 o 
   6   1   3      379.12      377.48     10.29 o 
   7   1   3      112.51      109.36     12.79 o 
   8   1   3       30.62       29.47      4.40 o 
  -8   2   3        9.19        9.32      1.99 o 
  -7   2   3       11.45       17.52      2.49 o 
  -6   2   3       54.75       47.05      3.10 o 
  -5   2   3        6.35        5.80      0.79 o 
  -4   2   3       13.69       11.92      1.22 o 
  -3   2   3       74.65      107.28      3.00 o 
  -2   2   3      233.20      197.83      2.25 o 
  -1   2   3     1162.70     1259.17     20.20 o 
   0   2   3      544.94      496.00      4.98 o 
   1   2   3     1185.54     1310.73      8.70 o 
   2   2   3       20.38       24.31      1.11 o 
   3   2   3       78.83       82.05      2.60 o 
   4   2   3       78.58       76.34      2.93 o 
   5   2   3       14.92       19.07      1.50 o 
   6   2   3       21.23       18.85      2.80 o 
   7   2   3        4.33        8.24      1.79 o 
   8   2   3       24.29       34.14      4.91 o 
  -8   3   3       14.93       13.21      2.47 o 
  -7   3   3       10.63       14.30      2.25 o 
  -6   3   3      103.91      106.29      4.50 o 
  -5   3   3        2.81        1.27      0.46 o 
  -4   3   3      444.75      429.64      5.35 o 
  -3   3   3      450.30      393.07      4.70 o 
  -2   3   3      336.90      366.84      7.20 o 
  -1   3   3       78.63       55.73      4.64 o 
   0   3   3      391.97      313.94      8.97 o 
   1   3   3       48.33       49.08      2.36 o 
   2   3   3        3.14        2.05      0.43 o 
   3   3   3      231.06      209.42      4.83 o 
   4   3   3        0.45        0.41      0.75 o 
   5   3   3       57.47       49.12      2.45 o 
   6   3   3        0.00       -1.02      1.02 o 
   7   3   3        2.24       -0.11      0.80 o 
   8   3   3        3.71        4.23      1.45 o 
  -8   4   3       22.96       18.68      2.84 o 
  -7   4   3      226.45      214.60      8.67 o 
  -6   4   3       76.72       73.45      3.69 o 
  -5   4   3       16.12       15.97      1.36 o 
  -4   4   3      379.22      375.34      5.16 o 
  -3   4   3       98.64      113.15      4.84 o 
  -2   4   3      672.99      669.88      8.19 o 
  -1   4   3      939.30     1059.41     14.57 o 
   0   4   3        6.38       12.73      1.66 o 
   1   4   3     1403.49     1572.08     15.52 o 
   2   4   3      288.36      273.74      5.67 o 
   3   4   3        9.04        9.46      1.38 o 
   4   4   3       10.32       10.96      1.42 o 
   5   4   3       30.01       30.12      2.13 o 
   6   4   3       47.10       45.12      3.70 o 
   7   4   3       73.99       87.18      5.67 o 
  -7   5   3        5.37        6.66      1.35 o 
  -6   5   3        7.97        1.67      0.76 o 
  -5   5   3      112.03      105.41      3.92 o 
  -4   5   3       74.32       73.85      2.62 o 
  -3   5   3       72.10       76.40      2.44 o 
  -2   5   3        0.01       -0.20      0.30 o 
  -1   5   3      129.67      139.05      4.08 o 
   0   5   3      462.25      513.12     11.81 o 
   1   5   3       70.37       71.65      3.34 o 
   2   5   3       34.10       35.46      2.67 o 
   3   5   3       56.32       68.06      6.16 o 
   4   5   3      266.59      284.49      8.01 o 
   5   5   3       40.88       36.22      1.99 o 
   6   5   3       16.78       15.14      2.19 o 
   7   5   3        2.33        0.55      1.03 o 
  -7   6   3       16.04       12.68      2.82 o 
  -6   6   3       22.33       19.62      2.24 o 
  -5   6   3        0.00       -0.43      0.43 o 
  -4   6   3       92.46       87.48      2.94 o 
  -3   6   3       13.71       15.95      1.12 o 
  -2   6   3        5.91        2.83      0.56 o 
  -1   6   3      168.61      168.13      4.56 o 
   0   6   3        0.00        1.71      0.61 o 
   1   6   3      155.01      165.41      6.79 o 
   2   6   3       39.58       42.34      3.72 o 
   3   6   3        0.18       -0.06      0.65 o 
   4   6   3        2.99        2.29      0.72 o 
   5   6   3        0.10       -0.24      0.60 o 
   6   6   3       21.74       21.82      2.67 o 
   7   6   3       22.79       17.47      2.60 o 
  -6   7   3        6.60        4.50      1.83 o 
  -5   7   3       16.59       15.37      1.58 o 
  -4   7   3        5.85        8.88      1.10 o 
  -3   7   3       47.90       43.35      1.93 o 
  -2   7   3       15.50       24.23      1.81 o 
  -1   7   3      249.29      235.30      5.01 o 
   0   7   3       82.05       85.19      7.14 o 
   1   7   3        0.00        1.99      2.71 o 
   2   7   3       84.14       85.43      3.98 o 
   3   7   3       17.57       37.26      2.68 o 
   4   7   3       19.50       13.03      1.48 o 
   5   7   3       24.97       31.37      3.72 o 
   6   7   3       15.48       15.87      2.40 o 
  -6   8   3        0.94        3.48      3.16 o 
  -5   8   3        0.02        1.24      1.35 o 
  -4   8   3        5.78        5.04      1.11 o 
  -3   8   3      155.72      144.54      3.86 o 
  -2   8   3        0.30        1.58      0.55 o 
  -1   8   3       72.51       72.71      3.52 o 
   0   8   3        6.02        9.88      1.60 o 
   1   8   3       97.96      121.09      8.49 o 
   2   8   3       27.17       32.22      2.60 o 
   3   8   3       38.55       41.75      3.56 o 
   4   8   3        0.76        0.07      0.67 o 
   5   8   3       33.32       31.64      3.21 o 
   6   8   3        2.90        2.38      0.94 o 
  -5   9   3       89.84       70.73      7.24 o 
  -4   9   3       80.57       89.05      9.03 o 
  -3   9   3       46.78       55.09      3.91 o 
  -2   9   3       22.91       30.99      2.40 o 
  -1   9   3        1.94        3.87      1.30 o 
   0   9   3       16.41       21.59      2.96 o 
   1   9   3       25.38       23.05      2.53 o 
   2   9   3        0.03       -0.82      0.94 o 
   3   9   3       68.00       84.94      7.78 o 
   4   9   3       27.70       33.07      2.77 o 
   5   9   3       12.00        8.05      1.75 o 
  -4  10   3        1.16       -0.09      3.91 o 
  -3  10   3        4.36       11.88      3.02 o 
  -2  10   3        5.46        7.50      1.52 o 
  -1  10   3       23.79       26.37      2.99 o 
   0  10   3       20.77       24.09      7.85 o 
   1  10   3      140.52      128.95      6.85 o 
   2  10   3        1.56        2.66      1.18 o 
   3  10   3       45.10       48.77      4.26 o 
   4  10   3        0.07        0.58      0.76 o 
  -2  11   3       11.19        5.66      2.15 o 
  -1  11   3        2.87        0.55      1.33 o 
   0  11   3        0.48       -0.20      1.07 o 
   1  11   3       63.98       76.56      5.61 o 
   2  11   3        0.55        0.50      0.92 o 
  -8   0   4      173.71      182.34     15.27 o 
  -6   0   4        0.62       17.55      7.49 o 
  -4   0   4      148.02      156.52      5.36 o 
  -2   0   4      686.82      546.43      6.94 o 
   0   0   4      301.96      245.63      6.29 o 
   2   0   4      266.19      243.55      4.15 o 
   4   0   4    16632.87    16612.20    156.41 o 
   6   0   4     7389.92     7609.66     56.68 o 
   8   0   4        8.29       25.40      6.75 o 
  -8   1   4      155.60      168.23     11.76 o 
  -7   1   4       58.93       62.56      3.89 o 
  -6   1   4      209.85      220.21      5.47 o 
  -5   1   4      435.35      399.08      5.37 o 
  -4   1   4        9.58       14.56      1.14 o 
  -3   1   4      197.32      172.55      2.92 o 
  -2   1   4       44.85       27.12      1.61 o 
  -1   1   4      393.21      334.97      5.50 o 
   0   1   4     1867.02     2005.59      9.25 o 
   1   1   4      451.00      421.06      7.31 o 
   2   1   4      387.02      401.54      7.66 o 
   3   1   4       47.63       53.22      2.07 o 
   4   1   4     2451.07     2564.06     15.17 o 
   5   1   4        0.72        0.66      0.53 o 
   6   1   4      822.10      753.60     42.98 o 
   7   1   4        0.39        1.63      1.45 o 
   8   1   4      494.34      460.35     16.99 o 
  -8   2   4       31.03       37.13      4.06 o 
  -7   2   4        8.78       10.05      1.74 o 
  -6   2   4      167.98      169.15      5.75 o 
  -5   2   4       12.43       15.97      1.37 o 
  -4   2   4        0.07        8.00      1.79 o 
  -3   2   4        9.92        4.85      0.59 o 
  -2   2   4      829.56      701.38      8.71 o 
  -1   2   4      543.16      449.08      8.82 o 
   0   2   4      882.20      897.86     13.65 o 
   1   2   4      705.25      584.61      5.85 o 
   2   2   4      170.32      169.82      3.17 o 
   3   2   4       42.71       41.54      2.02 o 
   4   2   4        9.47       12.25      1.54 o 
   5   2   4        0.11        0.60      0.48 o 
   6   2   4      110.16      103.62      4.68 o 
   7   2   4       42.91       39.51      4.69 o 
   8   2   4       20.48       28.76      4.27 o 
  -8   3   4       67.12       52.91      4.73 o 
  -7   3   4        4.12        2.20      2.03 o 
  -6   3   4       23.05       19.81      1.64 o 
  -5   3   4       63.34       64.93      2.48 o 
  -4   3   4      812.89      793.53     10.13 o 
  -3   3   4        5.54        9.28      0.75 o 
  -2   3   4       30.47       53.05      8.58 o 
  -1   3   4        1.75        8.98      1.10 o 
   0   3   4      694.03      671.09     16.75 o 
   1   3   4      105.04       95.31      6.97 o 
   2   3   4      361.98      412.80      5.74 o 
   3   3   4        6.67       16.05      1.20 o 
   4   3   4       47.38       49.99      2.46 o 
   5   3   4       22.11       21.24      1.72 o 
   6   3   4       40.28       36.90      2.78 o 
   7   3   4        6.43        3.88      1.36 o 
   8   3   4        0.18        0.33      3.63 o 
  -8   4   4        0.23        0.70      1.02 o 
  -7   4   4        2.34        1.98      0.87 o 
  -6   4   4       31.13       22.09      5.02 o 
  -5   4   4       31.60       43.19      2.44 o 
  -4   4   4       49.81       60.42      1.98 o 
  -3   4   4       35.57       35.32      1.42 o 
  -2   4   4        0.42       -0.18      0.39 o 
  -1   4   4        5.64        9.20      2.08 o 
   0   4   4      112.44      142.78      3.43 o 
   1   4   4      276.57      348.87     12.32 o 
   2   4   4      396.05      430.60     10.21 o 
   3   4   4      120.80      119.42      3.98 o 
   4   4   4        0.03        5.07      1.11 o 
   5   4   4        2.34        1.42      0.63 o 
   6   4   4        2.89        4.11      0.86 o 
   7   4   4        7.63       10.77      2.01 o 
  -7   5   4        0.56       -0.58      1.11 o 
  -6   5   4       17.54        4.83      3.62 o 
  -5   5   4        0.90        0.47      0.53 o 
  -4   5   4      151.96      140.77      3.44 o 
  -3   5   4        0.32        1.97      0.38 o 
  -2   5   4      214.56      209.08      4.57 o 
  -1   5   4       35.21       36.34      1.74 o 
   0   5   4      328.29      353.96     10.54 o 
   1   5   4       56.06       53.88      2.56 o 
   2   5   4        9.14       17.40      1.42 o 
   3   5   4      190.79      206.53      5.73 o 
   4   5   4       96.96       97.69      4.13 o 
   5   5   4        0.30        0.07      0.93 o 
   6   5   4        8.22        6.72      1.87 o 
   7   5   4       54.19       47.67      4.24 o 
  -7   6   4        5.99        5.92      2.38 o 
  -6   6   4        0.66        0.88      1.08 o 
  -5   6   4      126.74      111.27      3.47 o 
  -4   6   4       41.60       33.79      1.70 o 
  -3   6   4        0.31        0.55      0.47 o 
  -2   6   4      205.20      209.57      4.44 o 
  -1   6   4       30.04       21.38      1.44 o 
   0   6   4      199.60      208.19      7.14 o 
   1   6   4       61.75       56.32      8.68 o 
   2   6   4        0.46        0.35      0.65 o 
   3   6   4       80.14       74.68      3.33 o 
   4   6   4       17.52       12.38      1.40 o 
   5   6   4      111.50      115.95      5.82 o 
   6   6   4      142.13      124.50      8.38 o 
   7   6   4       23.32       24.96      3.14 o 
  -6   7   4       33.58       31.13      4.51 o 
  -5   7   4      103.44       96.52      4.43 o 
  -4   7   4       36.68       40.52      2.68 o 
  -3   7   4      472.48      437.50      9.96 o 
  -2   7   4      183.17      178.69      4.52 o 
  -1   7   4       14.55       14.05      1.43 o 
   0   7   4      279.46      275.54      6.42 o 
   1   7   4        4.84       13.85      1.96 o 
   2   7   4      210.90      188.83      9.03 o 
   3   7   4       25.79       29.05      4.36 o 
   4   7   4      204.19      195.72      6.38 o 
   5   7   4        1.55        0.76      0.88 o 
   6   7   4       50.19       48.01      4.17 o 
  -6   8   4       91.98      100.40     10.73 o 
  -5   8   4       16.60       16.09      3.22 o 
  -4   8   4       31.68       27.27      3.24 o 
  -3   8   4       23.75       14.28      1.06 o 
  -2   8   4      112.28      111.34      3.98 o 
  -1   8   4      199.76      267.81      8.02 o 
   0   8   4       59.38       65.25      3.83 o 
   1   8   4      296.73      315.69     15.29 o 
   2   8   4      328.75      318.46      9.65 o 
   3   8   4       50.26       60.54      4.37 o 
   4   8   4       29.37       36.93      2.92 o 
   5   8   4       41.99       43.30      3.80 o 
  -5   9   4       20.49       20.34      5.00 o 
  -4   9   4        2.60        0.44      1.16 o 
  -3   9   4        1.47        0.22      0.88 o 
  -2   9   4       70.61       91.04      7.41 o 
  -1   9   4        0.31       -0.55      0.55 o 
   0   9   4      124.37      120.22     14.59 o 
   1   9   4      211.22      232.94      8.03 o 
   2   9   4       61.00       65.56      4.65 o 
   3   9   4        2.53        4.27      1.30 o 
   4   9   4       32.87       25.56      2.58 o 
   5   9   4        0.01        0.60      0.82 o 
  -4  10   4       44.44       73.65      7.57 o 
  -3  10   4        5.17        4.17      1.84 o 
  -2  10   4       34.88       42.49      3.64 o 
  -1  10   4       48.70       42.54      3.81 o 
   0  10   4        1.68       -0.28      1.26 o 
   1  10   4       33.44       36.20      3.55 o 
   2  10   4        5.27        2.40      1.34 o 
   3  10   4       19.05       19.87      2.88 o 
   4  10   4        9.24        9.16      1.72 o 
  -2  11   4        4.38       -0.29      2.11 o 
  -1  11   4        1.62        0.89      1.07 o 
   0  11   4        3.26        0.00      0.86 o 
   1  11   4        1.63        0.10      0.92 o 
   2  11   4        3.56        3.33      1.19 o 
  -7   0   5       34.88       29.94      2.84 o 
  -5   0   5       61.00       50.19      3.46 o 
  -3   0   5      256.28      261.23      5.83 o 
  -1   0   5      352.59      474.18     15.43 o 
   1   0   5      176.77      155.71      4.36 o 
   3   0   5      452.83      487.82      6.73 o 
   5   0   5       56.08      106.71      6.39 o 
   7   0   5        3.66       10.15      4.17 o 
  -8   1   5        0.86        2.29      1.40 o 
  -7   1   5        2.55        7.83      2.17 o 
  -6   1   5       10.08        7.91      1.02 o 
  -5   1   5      169.29      155.24      3.74 o 
  -4   1   5      262.01      295.41      9.95 o 
  -3   1   5       39.68       23.56      1.16 o 
  -2   1   5      319.75      297.67      3.27 o 
  -1   1   5      492.51      600.98      5.12 o 
   0   1   5      154.59      135.96      2.13 o 
   1   1   5      331.00      311.46      7.78 o 
   2   1   5        0.23        0.31      0.28 o 
   3   1   5      589.23      598.89     12.70 o 
   4   1   5       41.46       47.19      2.34 o 
   5   1   5      237.13      228.42      6.30 o 
   6   1   5       20.31       21.93      2.54 o 
   7   1   5       33.24       44.34      4.92 o 
   8   1   5      141.07      146.51      9.78 o 
  -8   2   5        0.01        0.03      0.99 o 
  -7   2   5       58.99       55.27      4.49 o 
  -6   2   5       15.82       11.62      1.48 o 
  -5   2   5       16.43       20.52      1.44 o 
  -4   2   5       21.48       32.52      1.89 o 
  -3   2   5       26.11       29.25      1.60 o 
  -2   2   5      269.95      329.96      4.96 o 
  -1   2   5        0.93        0.57      0.18 o 
   0   2   5      239.89      169.68      4.17 o 
   1   2   5      348.86      395.18      9.17 o 
   2   2   5        0.76        0.29      0.24 o 
   3   2   5      259.21      279.90      6.30 o 
   4   2   5        0.67       -0.19      0.47 o 
   5   2   5       40.73       40.28      2.36 o 
   6   2   5       14.64       12.33      2.19 o 
   7   2   5        0.04        0.58      1.90 o 
   8   2   5       22.10       25.53      4.39 o 
  -8   3   5        0.71       -1.54      1.54 o 
  -7   3   5        9.41        6.56      2.11 o 
  -6   3   5        0.14       -0.50      0.50 o 
  -5   3   5       14.53       14.19      1.19 o 
  -4   3   5      383.26      411.65      4.90 o 
  -3   3   5       21.68       11.88      0.87 o 
  -2   3   5      239.11      220.92      5.18 o 
  -1   3   5     1241.41     1050.10     15.69 o 
   0   3   5     1499.45     1606.72     14.05 o 
   1   3   5      171.87      124.41      3.81 o 
   2   3   5      107.20       82.28      3.07 o 
   3   3   5        7.35       14.75      1.73 o 
   4   3   5        5.97        5.59      0.74 o 
   5   3   5       31.32       22.84      1.79 o 
   6   3   5        0.45       -0.25      0.66 o 
   7   3   5       17.30       20.82      2.79 o 
  -8   4   5        4.96        5.90      2.25 o 
  -7   4   5       15.42        5.35      1.42 o 
  -6   4   5       18.63        9.47      1.27 o 
  -5   4   5      543.98      503.67     10.54 o 
  -4   4   5        4.28        6.43      0.70 o 
  -3   4   5      260.13      311.72      7.96 o 
  -2   4   5     1374.31     1455.99     29.03 o 
  -1   4   5       98.49      110.73      4.16 o 
   0   4   5      319.48      303.93      5.63 o 
   1   4   5      382.35      437.36     11.00 o 
   2   4   5      215.10      216.26      5.12 o 
   3   4   5      530.61      587.87     10.19 o 
   4   4   5       90.34       86.52      3.30 o 
   5   4   5       11.58       13.38      1.52 o 
   6   4   5        0.35       -0.09      0.57 o 
   7   4   5        5.49        6.42      1.62 o 
  -7   5   5       14.38       11.48      3.76 o 
  -6   5   5      100.85      114.63      5.56 o 
  -5   5   5      128.34      133.41      3.99 o 
  -4   5   5        3.99        5.79      0.63 o 
  -3   5   5      174.26      158.53      8.23 o 
  -2   5   5       22.10       21.40      1.36 o 
  -1   5   5      166.21      181.99      3.68 o 
   0   5   5       72.31       65.76      2.88 o 
   1   5   5       95.57      100.28      4.03 o 
   2   5   5      241.88      256.02      6.91 o 
   3   5   5       14.33        9.81      1.15 o 
   4   5   5       11.15        7.89      1.41 o 
   5   5   5       86.92       85.06      4.92 o 
   6   5   5       98.22      103.61      5.70 o 
   7   5   5       24.33       27.47      3.22 o 
  -7   6   5      163.86      176.09     19.56 o 
  -6   6   5      108.13      114.71      8.43 o 
  -5   6   5        0.70        0.04      0.38 o 
  -4   6   5       30.65       22.33      2.76 o 
  -3   6   5        4.48        6.00      4.08 o 
  -2   6   5      245.54      227.19      7.84 o 
  -1   6   5       38.56       41.14      2.01 o 
   0   6   5       62.87       60.70      2.79 o 
   1   6   5      101.99       78.63      4.83 o 
   2   6   5        0.48        0.23      0.49 o 
   3   6   5      171.39      158.22      5.43 o 
   4   6   5       26.46       27.68      2.23 o 
   5   6   5        0.00        0.05      0.97 o 
   6   6   5       10.30        6.67      1.83 o 
  -6   7   5        0.75        0.29      3.19 o 
  -5   7   5       20.63       20.79      3.79 o 
  -4   7   5        9.71        9.67      3.28 o 
  -3   7   5       23.38       24.38      3.50 o 
  -2   7   5        5.38        9.67      0.91 o 
  -1   7   5       40.30       43.95      2.36 o 
   0   7   5       14.57       24.54      1.92 o 
   1   7   5      204.90      180.05      5.59 o 
   2   7   5       34.99       44.46      2.92 o 
   3   7   5        0.05        1.52      0.84 o 
   4   7   5       41.74       43.82      3.03 o 
   5   7   5        2.74        7.74      1.58 o 
   6   7   5        8.83        2.81      1.90 o 
  -6   8   5       51.22       50.15      6.05 o 
  -5   8   5       43.21       42.37      5.49 o 
  -4   8   5       19.30       15.25      3.12 o 
  -3   8   5       18.39       13.62      3.48 o 
  -2   8   5       22.42       25.60      2.04 o 
  -1   8   5      112.97      117.84      7.40 o 
   0   8   5        0.33        1.86      1.28 o 
   1   8   5       75.22       70.98      5.19 o 
   2   8   5        4.84        8.50      2.28 o 
   3   8   5       45.64       61.79      6.78 o 
   4   8   5        6.03       10.27      1.59 o 
   5   8   5       44.51       47.34      3.98 o 
  -5   9   5        0.25       -1.37      2.07 o 
  -4   9   5       17.82       16.49      3.33 o 
  -3   9   5       90.78       82.34      7.40 o 
  -2   9   5       49.16       62.23      5.52 o 
  -1   9   5      142.86      148.46      5.21 o 
   0   9   5       56.34       78.04      7.08 o 
   1   9   5        9.84       10.39      2.19 o 
   2   9   5       11.37       16.32      2.44 o 
   3   9   5       20.52       17.84      2.57 o 
   4   9   5        1.52        0.44      1.14 o 
  -4  10   5        4.95        3.17      2.24 o 
  -3  10   5       25.57       30.74      6.09 o 
  -2  10   5        7.04        3.73      1.75 o 
  -1  10   5        7.66       16.61      2.45 o 
   0  10   5        5.66        8.03      1.64 o 
   1  10   5        3.28        3.67      1.70 o 
   2  10   5       13.97       10.69      1.92 o 
   3  10   5       47.38       43.55      4.09 o 
  -2  11   5        3.60        3.53      1.68 o 
  -1  11   5       16.84       20.17      3.74 o 
   0  11   5        8.92        4.79      1.37 o 
   1  11   5        0.27        4.10      1.21 o 
   2  11   5        1.99       -0.35      0.88 o 
  -8   0   6      175.12      162.26     10.44 o 
  -6   0   6      448.96      464.93     17.93 o 
  -4   0   6       19.50       28.54      4.32 o 
  -2   0   6       14.82       18.86      1.25 o 
   0   0   6     1847.74     1704.53     30.16 o 
   2   0   6      105.67       88.23      3.38 o 
   4   0   6      132.40      147.87      6.23 o 
   6   0   6     1654.20     2270.07     45.31 o 
   8   0   6     2682.65     2828.24     60.84 o 
  -8   1   6       26.14       27.59      5.32 o 
  -7   1   6       11.21        9.84      1.48 o 
  -6   1   6      140.48      153.24      4.74 o 
  -5   1   6       60.99       61.94      2.41 o 
  -4   1   6     1075.59     1174.69     14.44 o 
  -3   1   6     1216.03     1164.12     16.47 o 
  -2   1   6        5.29        4.27      0.35 o 
  -1   1   6      306.45      278.25      7.72 o 
   0   1   6       18.29       31.06      3.60 o 
   1   1   6      130.99      117.17      6.30 o 
   2   1   6      108.97      127.31      4.94 o 
   3   1   6      142.36      132.60      3.15 o 
   4   1   6        4.38        2.20      0.58 o 
   5   1   6       10.26       11.18      1.10 o 
   6   1   6      733.25      996.91    249.75 o 
   7   1   6        0.11        0.80      1.19 o 
   8   1   6       34.51       45.08     20.68 o 
  -8   2   6        0.69       -1.15      1.15 o 
  -7   2   6        0.72       -0.38      1.17 o 
  -6   2   6      128.85      126.24      4.21 o 
  -5   2   6       37.92       40.51      2.05 o 
  -4   2   6       84.17      114.16      4.38 o 
  -3   2   6       50.91       48.51      1.57 o 
  -2   2   6      217.33      290.46      4.88 o 
  -1   2   6       39.36       30.89      1.28 o 
   0   2   6     1522.43     1354.93     17.01 o 
   1   2   6      105.29       89.97      3.21 o 
   2   2   6       62.59       63.32      2.21 o 
   3   2   6      111.63       95.99      2.86 o 
   4   2   6        2.88        1.77      0.39 o 
   5   2   6       24.80       20.18      1.90 o 
   6   2   6       30.87       30.63      3.84 o 
   7   2   6        8.00       10.59      2.47 o 
  -8   3   6        1.92        0.56      0.83 o 
  -7   3   6        0.25       -1.34      1.45 o 
  -6   3   6       59.07       58.97      3.26 o 
  -5   3   6        7.47        5.23      1.11 o 
  -4   3   6      200.09      187.80      3.52 o 
  -3   3   6      192.59      196.81      4.20 o 
  -2   3   6     1373.83     1404.99     13.58 o 
  -1   3   6      165.77      190.82      6.31 o 
   0   3   6      472.75      584.83     13.68 o 
   1   3   6       19.90       25.88      1.78 o 
   2   3   6      430.80      405.77      8.86 o 
   3   3   6       30.38       36.75      2.26 o 
   4   3   6       52.11       57.04      2.54 o 
   5   3   6        0.09       -0.53      0.66 o 
   6   3   6       35.68       45.69      3.09 o 
   7   3   6        6.52        6.94      2.06 o 
  -8   4   6       25.53       16.96      6.07 o 
  -7   4   6       62.05       58.43      4.44 o 
  -6   4   6       28.55       17.44      1.62 o 
  -5   4   6       47.08       46.31      2.31 o 
  -4   4   6       15.61       17.22      1.33 o 
  -3   4   6       40.95       56.63      3.55 o 
  -2   4   6      166.35      193.57      6.19 o 
  -1   4   6       90.05       91.49      6.34 o 
   0   4   6       14.08       19.50      1.71 o 
   1   4   6        9.91        7.82      2.08 o 
   2   4   6        1.33        7.55      1.19 o 
   3   4   6       55.33       61.78      2.69 o 
   4   4   6       73.85       83.11      4.12 o 
   5   4   6       39.71       38.82      2.65 o 
   6   4   6        0.93       -0.11      1.23 o 
   7   4   6        0.88        0.11      0.97 o 
  -7   5   6      127.13      143.00      9.85 o 
  -6   5   6       69.95       58.47      3.88 o 
  -5   5   6        7.12        8.44      0.93 o 
  -4   5   6       17.57       14.77      2.09 o 
  -3   5   6       33.20       28.15      2.29 o 
  -2   5   6      350.30      355.23     11.48 o 
  -1   5   6        0.15        1.08      0.33 o 
   0   5   6       40.32       40.46      2.26 o 
   1   5   6       14.84       22.34      1.92 o 
   2   5   6      386.95      389.53      8.54 o 
   3   5   6       62.48       60.60      2.85 o 
   4   5   6        0.82        2.10      0.82 o 
   5   5   6       76.94       65.42      4.17 o 
   6   5   6       17.59       15.38      2.22 o 
   7   5   6        7.93        7.61      1.59 o 
  -7   6   6       85.94       82.84      7.66 o 
  -6   6   6      395.35      419.92     16.43 o 
  -5   6   6      145.22      135.69      7.59 o 
  -4   6   6       21.76       24.80      3.23 o 
  -3   6   6      205.96      194.49      7.43 o 
  -2   6   6        5.14        5.74      0.82 o 
  -1   6   6       94.72      109.32      4.53 o 
   0   6   6      360.69      365.33      7.23 o 
   1   6   6       93.35       72.69      4.04 o 
   2   6   6       40.78       40.55      2.69 o 
   3   6   6        9.40       11.50      1.69 o 
   4   6   6       53.09       44.92      2.93 o 
   5   6   6       21.95       20.07      2.39 o 
   6   6   6        1.45        0.47      1.12 o 
  -6   7   6       17.02       23.37      4.05 o 
  -5   7   6       40.76       40.87      5.04 o 
  -4   7   6      179.34      170.82     11.92 o 
  -3   7   6       46.30       33.04      4.13 o 
  -2   7   6       79.18       86.68      3.89 o 
  -1   7   6     1042.25     1086.45     30.60 o 
   0   7   6       26.16       25.72      2.14 o 
   1   7   6       26.09       26.63      2.33 o 
   2   7   6      358.33      357.61     10.36 o 
   3   7   6        0.05        1.67      1.41 o 
   4   7   6       44.07       43.14      3.06 o 
   5   7   6       22.84       26.57      3.98 o 
   6   7   6       70.26       69.39      4.98 o 
  -6   8   6       22.47       15.94      3.34 o 
  -5   8   6        0.09        1.62      1.58 o 
  -4   8   6      110.99      123.49      8.88 o 
  -3   8   6       25.38       24.39      6.34 o 
  -2   8   6      139.06      115.74      7.51 o 
  -1   8   6       10.56        3.14      0.68 o 
   0   8   6       27.18       21.96      2.80 o 
   1   8   6       37.49       59.25      4.86 o 
   2   8   6       81.54       94.15      5.32 o 
   3   8   6      222.02      233.60      9.45 o 
   4   8   6       59.27       46.26      3.38 o 
   5   8   6        8.67        8.19      1.72 o 
  -5   9   6        6.97        9.26      2.93 o 
  -4   9   6        2.33        0.17      1.23 o 
  -3   9   6       45.04       38.64      5.06 o 
  -2   9   6        1.07        0.90      0.63 o 
  -1   9   6        3.25        3.31      1.86 o 
   0   9   6       55.74       68.69      3.76 o 
   1   9   6        6.09        4.17      1.17 o 
   2   9   6       18.51       10.76      1.92 o 
   3   9   6      114.61      128.96      6.77 o 
   4   9   6       72.07       73.19      5.18 o 
  -4  10   6        1.66        0.60      1.45 o 
  -3  10   6        4.22        3.58      1.95 o 
  -2  10   6       30.02       56.01      6.31 o 
  -1  10   6        0.01       -0.75      0.89 o 
   0  10   6       61.70       79.13      5.40 o 
   1  10   6       39.08       33.43      3.46 o 
   2  10   6        1.48        2.52      1.41 o 
   3  10   6        0.04        0.34      1.22 o 
  -2  11   6        1.38        1.37      2.21 o 
  -1  11   6        2.02        1.32      1.23 o 
   0  11   6        1.70       -0.40      1.20 o 
   1  11   6        0.00        1.06      1.30 o 
  -7   0   7       95.37      117.50      5.82 o 
  -5   0   7        3.56        2.92      0.86 o 
  -3   0   7      189.94      157.15      4.35 o 
  -1   0   7      169.09      352.66     32.18 o 
   1   0   7      164.00      167.82      6.67 o 
   3   0   7       49.47       60.31      3.44 o 
   5   0   7      118.57      149.41      7.90 o 
  -8   1   7       11.49       10.09      1.92 o 
  -7   1   7       29.71       34.46      9.67 o 
  -6   1   7        2.47        2.21      0.63 o 
  -5   1   7        6.40        4.12      0.77 o 
  -4   1   7        0.46        1.19      0.80 o 
  -3   1   7      209.22      187.62      3.38 o 
  -2   1   7      474.86      520.17      4.50 o 
  -1   1   7      105.64       75.99      4.95 o 
   0   1   7      481.15      467.42      5.75 o 
   1   1   7      344.17      399.15      6.97 o 
   2   1   7       87.62       86.73      2.60 o 
   3   1   7       34.54       32.43      1.55 o 
   4   1   7        6.22        2.98      0.60 o 
   5   1   7       95.94       96.24      8.07 o 
   6   1   7       13.53       14.50      1.78 o 
   7   1   7      116.41      116.39     25.84 o 
  -8   2   7        0.09        0.42      1.19 o 
  -7   2   7       16.01       18.44      3.27 o 
  -6   2   7        1.03        3.08      0.56 o 
  -5   2   7      145.77      147.98      3.78 o 
  -4   2   7        0.15        0.01      0.31 o 
  -3   2   7       58.16       52.72      1.95 o 
  -2   2   7       33.33       21.36      1.52 o 
  -1   2   7       50.87       43.18      1.81 o 
   0   2   7      357.26      437.25     11.84 o 
   1   2   7       42.97       23.91      1.55 o 
   2   2   7        2.56        0.90      1.44 o 
   3   2   7       39.04       53.42      2.02 o 
   4   2   7       21.13       18.16      1.57 o 
   5   2   7       15.96       24.29      1.70 o 
   6   2   7        0.02        0.35      0.77 o 
   7   2   7        7.00        7.97      2.46 o 
  -8   3   7       34.33       30.32      4.66 o 
  -7   3   7       42.33       25.34      3.86 o 
  -6   3   7        6.74        4.56      1.59 o 
  -5   3   7       41.44       33.08      2.04 o 
  -4   3   7       10.18       11.33      0.71 o 
  -3   3   7       51.42       57.13      1.82 o 
  -2   3   7      424.77      438.46     12.10 o 
  -1   3   7        1.41        0.50      0.25 o 
   0   3   7       74.08       65.99      2.83 o 
   1   3   7      567.40      470.36      8.02 o 
   2   3   7      738.98      728.31      7.92 o 
   3   3   7       58.05       49.43      2.14 o 
   4   3   7        0.03        0.21      0.39 o 
   5   3   7        0.35       -0.53      0.59 o 
   6   3   7       14.22       12.83      3.11 o 
   7   3   7        4.46        1.19      1.37 o 
  -7   4   7       15.36       17.54      3.66 o 
  -6   4   7        0.32        0.09      0.71 o 
  -5   4   7       16.93       12.36      1.16 o 
  -4   4   7        5.79        9.07      2.66 o 
  -3   4   7      940.04      954.05     13.11 o 
  -2   4   7       82.80       72.65      3.41 o 
  -1   4   7      930.36      975.12     47.51 o 
   0   4   7     1047.16     1154.38     10.34 o 
   1   4   7       16.52       19.99      1.72 o 
   2   4   7        3.26        2.14      1.79 o 
   3   4   7       78.07       92.41      3.27 o 
   4   4   7      191.57      202.28      6.40 o 
   5   4   7      177.19      193.93      6.42 o 
   6   4   7        9.55        8.17      1.53 o 
   7   4   7       13.55       16.32      3.25 o 
  -7   5   7      363.01      430.64     17.07 o 
  -6   5   7      137.93      141.75      9.27 o 
  -5   5   7       24.63       31.86      4.11 o 
  -4   5   7      303.64      289.80     10.23 o 
  -3   5   7      384.52      405.17      9.01 o 
  -2   5   7      257.05      265.00      8.04 o 
  -1   5   7       58.97       45.17      3.34 o 
   0   5   7        0.77       -0.34      0.45 o 
   1   5   7      163.00      175.93      4.91 o 
   2   5   7      126.38      126.98      4.36 o 
   3   5   7       51.11       50.91      3.09 o 
   4   5   7       27.58       30.59      2.57 o 
   5   5   7        0.03       -0.55      0.65 o 
   6   5   7       23.14       23.82      2.74 o 
   7   5   7       65.00       65.35      6.37 o 
  -7   6   7        5.59        4.81      6.12 o 
  -6   6   7        0.53        0.80      1.44 o 
  -5   6   7      398.46      425.95     27.99 o 
  -4   6   7      247.20      248.17     11.48 o 
  -3   6   7      115.03      128.63      8.45 o 
  -2   6   7       57.85       48.66      4.61 o 
  -1   6   7        6.03        5.45      0.67 o 
   0   6   7      214.46      221.29      5.36 o 
   1   6   7       10.14        2.92      2.08 o 
   2   6   7      107.56      106.29      4.85 o 
   3   6   7       18.41       14.94      2.04 o 
   4   6   7        0.28       -0.76      0.76 o 
   5   6   7       84.33       71.34      4.51 o 
   6   6   7       13.21       10.94      1.75 o 
  -6   7   7        1.77        7.67      2.69 o 
  -5   7   7       15.43       18.50      3.26 o 
  -4   7   7       44.00       43.30      9.10 o 
  -3   7   7       45.65       56.63      5.50 o 
  -2   7   7        4.15        4.66      1.19 o 
  -1   7   7       59.17       62.95      2.61 o 
   0   7   7        0.00        7.40      1.54 o 
   1   7   7        6.71        4.33      0.80 o 
   2   7   7       15.56       22.37      2.01 o 
   3   7   7       85.51       86.93      7.99 o 
   4   7   7       14.33       17.34      1.92 o 
   5   7   7        1.25        1.44      1.29 o 
   6   7   7       16.65       14.46      2.87 o 
  -6   8   7       30.00       32.05      4.77 o 
  -5   8   7        0.14        1.19      1.28 o 
  -4   8   7       55.90       63.04      6.47 o 
  -3   8   7       33.85       30.30      4.47 o 
  -2   8   7      153.55      142.32      5.02 o 
  -1   8   7       36.55       25.72      2.99 o 
   0   8   7       13.23        6.40      6.05 o 
   1   8   7       43.96       32.94      3.59 o 
   2   8   7        4.93        5.08      1.77 o 
   3   8   7       47.89       47.44      3.98 o 
   4   8   7        3.44        0.61      1.02 o 
   5   8   7       12.49       12.40      2.62 o 
  -5   9   7       27.11       33.18      5.15 o 
  -4   9   7        0.71        0.77      1.12 o 
  -3   9   7        0.01        0.23      1.36 o 
  -2   9   7       50.54       53.64      3.37 o 
  -1   9   7       44.23       31.30      2.95 o 
   0   9   7        1.20        2.49      1.06 o 
   1   9   7      146.91      140.79      6.31 o 
   2   9   7       54.33       66.88      6.53 o 
   3   9   7       14.26       16.43      2.49 o 
   4   9   7        8.62       11.11      2.16 o 
  -3  10   7        1.92        8.70      2.68 o 
  -2  10   7        0.79        1.54      1.78 o 
  -1  10   7       20.05       21.50      4.08 o 
   0  10   7        9.57       11.23      2.27 o 
   1  10   7       13.95       21.72      2.93 o 
   2  10   7        0.32        0.62      0.91 o 
   3  10   7        0.03        0.16      0.91 o 
  -1  11   7       13.13       28.94      4.86 o 
   0  11   7        9.28       12.08      3.00 o 
   1  11   7        7.10        3.31      1.42 o 
  -8   0   8       57.37       87.76      7.10 o 
  -6   0   8      275.76      241.96      8.23 o 
  -4   0   8      638.82      700.55     14.26 o 
  -2   0   8      220.52      259.83      5.93 o 
   0   0   8      316.35      298.61      4.24 o 
   2   0   8      217.76      172.09      8.30 o 
   4   0   8       80.43       72.11      4.31 o 
   6   0   8       12.92       24.20      3.17 o 
  -8   1   8       55.83       58.59      5.66 o 
  -7   1   8        8.35        5.72      1.00 o 
  -6   1   8       24.65       24.51      1.85 o 
  -5   1   8       47.58       53.12      2.25 o 
  -4   1   8       70.63       80.77      2.42 o 
  -3   1   8        0.04        1.07      0.34 o 
  -2   1   8     2232.80     2474.82     16.86 o 
  -1   1   8     1251.57     1515.08     45.10 o 
   0   1   8      469.90      503.96      4.29 o 
   1   1   8      445.48      407.06     11.83 o 
   2   1   8       94.26      127.14      4.92 o 
   3   1   8       27.76       26.88      1.33 o 
   4   1   8        0.37        0.07      0.39 o 
   5   1   8       58.40       48.57      2.30 o 
   6   1   8        0.07        5.87      2.61 o 
   7   1   8        0.02        0.25      1.70 o 
  -8   2   8        6.60       10.63      2.95 o 
  -7   2   8       15.65       18.79      1.99 o 
  -6   2   8        4.03        4.36      0.87 o 
  -5   2   8       50.59       53.50      2.46 o 
  -4   2   8      185.08      179.95      3.49 o 
  -3   2   8       80.88       87.44      2.31 o 
  -2   2   8       31.85       10.44      1.53 o 
  -1   2   8      283.91      306.38      4.97 o 
   0   2   8      561.45      705.19      9.83 o 
   1   2   8       14.71       11.15      1.10 o 
   2   2   8      321.78      269.17      6.33 o 
   3   2   8       13.50       14.35      0.93 o 
   4   2   8       18.72       11.06      1.30 o 
   5   2   8        7.39        7.08      0.96 o 
   6   2   8       19.79       17.40      3.07 o 
   7   2   8       12.76        9.71      2.36 o 
  -8   3   8        8.70        7.59      2.48 o 
  -7   3   8        1.28        1.08      1.14 o 
  -6   3   8        2.67        2.36      0.62 o 
  -5   3   8        9.88        5.91      0.81 o 
  -4   3   8       19.77       21.15      1.75 o 
  -3   3   8       22.19       20.64      1.34 o 
  -2   3   8      575.02      612.90      9.53 o 
  -1   3   8      137.92      147.71      2.89 o 
   0   3   8      318.96      340.95      4.88 o 
   1   3   8       50.51       65.02      2.75 o 
   2   3   8      419.24      423.72     10.76 o 
   3   3   8       23.21       23.33      1.39 o 
   4   3   8      103.80       95.24      4.13 o 
   5   3   8       11.01        9.48      1.62 o 
   6   3   8        0.12       -1.29      1.50 o 
   7   3   8        0.04        1.20      3.58 o 
  -7   4   8        7.85       10.85      2.38 o 
  -6   4   8       45.97       37.84      2.70 o 
  -5   4   8       71.59       46.98     13.72 o 
  -4   4   8      182.59      166.58      8.53 o 
  -3   4   8      156.96      157.42      4.48 o 
  -2   4   8        7.60        6.00      1.16 o 
  -1   4   8      116.63      109.95      4.12 o 
   0   4   8      230.17      323.36      6.59 o 
   1   4   8       25.03       31.35      2.26 o 
   2   4   8       45.15       59.56      2.64 o 
   3   4   8        0.71        0.73      0.53 o 
   4   4   8        0.12        0.03      0.65 o 
   5   4   8       12.02        9.69      1.78 o 
   6   4   8       11.02       11.05      1.87 o 
   7   4   8       10.92        9.17      2.41 o 
  -7   5   8       56.58       56.17      6.22 o 
  -6   5   8       44.90       48.98     10.60 o 
  -5   5   8      358.91      354.68     13.95 o 
  -4   5   8      127.95      122.63      5.98 o 
  -3   5   8      116.04      135.78      5.34 o 
  -2   5   8       18.03       15.51      1.72 o 
  -1   5   8      145.18      120.72      5.00 o 
   0   5   8      224.53      234.34      5.13 o 
   1   5   8        2.33        1.12      0.52 o 
   2   5   8       11.30       10.10      1.33 o 
   3   5   8        1.00        0.56      0.60 o 
   4   5   8      176.01      167.27      5.42 o 
   5   5   8       19.55       25.51      3.26 o 
   6   5   8        4.51        4.19      2.80 o 
  -7   6   8        4.39       12.77      3.02 o 
  -6   6   8       61.83       66.94      6.74 o 
  -5   6   8      102.28      106.00      7.95 o 
  -4   6   8      705.34      732.70     19.98 o 
  -3   6   8      524.02      491.78     15.46 o 
  -2   6   8      303.64      301.29     12.42 o 
  -1   6   8       63.10       56.18      6.57 o 
   0   6   8       78.80       75.25      3.10 o 
   1   6   8      282.65      275.42     17.97 o 
   2   6   8      142.88      130.20      4.66 o 
   3   6   8       49.07       42.23      3.12 o 
   4   6   8        3.75        2.65      0.74 o 
   5   6   8        1.51       -0.45      0.91 o 
   6   6   8       66.79       68.23      6.38 o 
  -6   7   8       53.12       47.30      5.95 o 
  -5   7   8        3.93        3.82      1.98 o 
  -4   7   8        4.81        2.52      2.84 o 
  -3   7   8       37.79       32.12      4.16 o 
  -2   7   8      312.56      302.97     12.62 o 
  -1   7   8        0.88        2.54      0.49 o 
   0   7   8        5.38        7.74      1.04 o 
   1   7   8      769.70      740.92     46.61 o 
   2   7   8       16.51       18.62      1.93 o 
   3   7   8      117.40      130.28      5.94 o 
   4   7   8      191.48      188.66      6.50 o 
   5   7   8        1.65       -0.05      0.86 o 
  -5   8   8        3.41        4.64      2.00 o 
  -4   8   8       43.62       36.86      4.97 o 
  -3   8   8        0.65        0.94      1.03 o 
  -2   8   8       35.58       34.97      2.21 o 
  -1   8   8        9.74        7.15      0.96 o 
   0   8   8      224.35      206.02     13.70 o 
   1   8   8        0.20        0.69      1.06 o 
   2   8   8        6.05        4.85      1.55 o 
   3   8   8        0.25        0.78      1.08 o 
   4   8   8       14.70       13.07      2.16 o 
   5   8   8       83.68       91.26      7.48 o 
  -4   9   8        9.47       15.13      3.47 o 
  -3   9   8        3.94        3.53      2.19 o 
  -2   9   8        9.19        5.45      1.97 o 
  -1   9   8       58.78       52.23      3.90 o 
   0   9   8        1.70        5.04      1.23 o 
   1   9   8       17.61       17.25      2.84 o 
   2   9   8        7.68       12.65      2.11 o 
   3   9   8        8.18        7.02      1.96 o 
   4   9   8        0.05       -0.24      1.18 o 
  -3  10   8        6.47        8.76      2.63 o 
  -2  10   8        7.81       12.27      2.93 o 
  -1  10   8        1.91        1.51      1.38 o 
   0  10   8        4.68       14.16      2.39 o 
   1  10   8        3.65        5.25      1.98 o 
   2  10   8       37.93       50.27      4.40 o 
  -7   0   9       33.93       35.72      3.33 o 
  -5   0   9      224.26      206.64      7.00 o 
  -3   0   9       36.81       37.54      2.56 o 
  -1   0   9      201.97      345.33     15.59 o 
   1   0   9      122.26      127.34      3.80 o 
   3   0   9        1.40        7.34      1.23 o 
   5   0   9       39.26       51.36      4.14 o 
   7   0   9       34.56       34.37      6.63 o 
  -8   1   9      103.66      100.53      4.35 o 
  -7   1   9        1.22        2.94      1.32 o 
  -6   1   9       39.80       43.45      2.40 o 
  -5   1   9       88.98       60.32      2.42 o 
  -4   1   9        0.20        1.89      0.49 o 
  -3   1   9        0.10        0.21      0.29 o 
  -2   1   9        2.12        0.80      0.47 o 
  -1   1   9      154.26      186.96      5.33 o 
   0   1   9      184.52      192.78      2.93 o 
   1   1   9      173.11      122.21      6.99 o 
   2   1   9      181.08      186.46      4.23 o 
   3   1   9       93.69      110.21      5.12 o 
   4   1   9       15.67       16.97      1.23 o 
   5   1   9       14.06       14.00      3.71 o 
   6   1   9        0.38       -1.46      1.46 o 
   7   1   9        9.90       11.65      2.71 o 
  -8   2   9        1.74        1.54      2.82 o 
  -7   2   9       54.31       53.22      3.45 o 
  -6   2   9        0.11       -0.55      0.55 o 
  -5   2   9      156.85      169.04      4.45 o 
  -4   2   9        0.47        0.89      0.36 o 
  -3   2   9      148.81      153.51      3.05 o 
  -2   2   9       64.76       81.35      1.99 o 
  -1   2   9      100.06       87.36      2.38 o 
   0   2   9       24.09       21.10      1.31 o 
   1   2   9       23.04       20.05      3.05 o 
   2   2   9       76.13       96.24      6.24 o 
   3   2   9       64.05       56.57      2.51 o 
   4   2   9       28.77       24.98      3.45 o 
   5   2   9        1.17        0.58      0.47 o 
   6   2   9       10.18        6.94      1.94 o 
   7   2   9        0.19       -0.02      0.98 o 
  -8   3   9        2.69        3.49      1.68 o 
  -7   3   9       39.90       42.67      6.81 o 
  -6   3   9      199.02      190.27      7.10 o 
  -5   3   9       70.06       56.79      2.47 o 
  -4   3   9       21.09       18.63      1.92 o 
  -3   3   9      132.30      115.23      3.19 o 
  -2   3   9        0.57        0.69      0.20 o 
  -1   3   9       70.44       94.59      2.39 o 
   0   3   9       28.78       37.43      1.68 o 
   1   3   9        5.58        7.10      1.22 o 
   2   3   9      228.33      227.75      8.20 o 
   3   3   9       76.02       69.93      4.34 o 
   4   3   9      122.91      108.00      3.98 o 
   5   3   9        4.97        4.30      0.81 o 
   6   3   9       10.89       10.39      2.72 o 
   7   3   9        0.00        0.75      2.66 o 
  -7   4   9       57.79       66.03      6.68 o 
  -6   4   9      132.91      132.04      8.77 o 
  -5   4   9       35.77       39.78      6.60 o 
  -4   4   9      156.76      137.81      7.81 o 
  -3   4   9       24.24       24.72      2.01 o 
  -2   4   9      114.90      115.56      4.99 o 
  -1   4   9      873.27      882.17     24.83 o 
   0   4   9      131.52      131.63      3.81 o 
   1   4   9      854.26      936.51     15.87 o 
   2   4   9      102.23      105.00      3.37 o 
   3   4   9        3.57        4.07      0.78 o 
   4   4   9       65.89       68.46      2.70 o 
   5   4   9       10.04       11.66      1.68 o 
   6   4   9       76.78       90.20      7.06 o 
  -7   5   9        0.24       -1.86      1.86 o 
  -6   5   9       33.84       36.72      4.72 o 
  -5   5   9      579.19      646.99     42.23 o 
  -4   5   9      232.42      214.87     32.11 o 
  -3   5   9      315.85      311.27      9.74 o 
  -2   5   9      218.98      231.52     11.84 o 
  -1   5   9      325.94      336.34     10.55 o 
   0   5   9      717.56      702.83      8.59 o 
   1   5   9        0.00        0.66      0.62 o 
   2   5   9        0.15       -0.55      0.55 o 
   3   5   9       71.64       67.55      3.51 o 
   4   5   9       48.72       41.42      2.66 o 
   5   5   9       24.07       22.32      2.34 o 
   6   5   9        0.80        2.84      1.98 o 
  -6   6   9       77.73       81.07      7.36 o 
  -5   6   9       96.87      105.02      8.08 o 
  -4   6   9       48.25       42.61      5.27 o 
  -3   6   9      433.95      478.37     27.40 o 
  -2   6   9      252.77      257.83     11.00 o 
  -1   6   9      524.74      594.64     25.63 o 
   0   6   9      108.23       94.62      3.57 o 
   1   6   9        0.01        0.30      0.86 o 
   2   6   9       68.06       61.06      3.17 o 
   3   6   9        0.01        5.97      1.30 o 
   4   6   9       54.76       56.25      3.31 o 
   5   6   9        0.08       -1.49      1.54 o 
   6   6   9        1.24        1.26      1.08 o 
  -6   7   9       51.51       54.49      6.47 o 
  -5   7   9        6.08       10.07      3.24 o 
  -4   7   9       12.91        9.82      2.34 o 
  -3   7   9       68.18       72.86      6.36 o 
  -2   7   9      119.43      116.50      7.82 o 
  -1   7   9       33.38       46.29      4.81 o 
   0   7   9        0.64       -0.15      0.94 o 
   1   7   9       83.37       96.60      6.03 o 
   2   7   9       13.64       10.09      1.60 o 
   3   7   9        1.02        2.51      0.86 o 
   4   7   9        5.59        9.64      1.52 o 
   5   7   9       18.90       18.16      3.26 o 
  -5   8   9        4.64        2.58      1.93 o 
  -4   8   9       47.84       57.24      7.15 o 
  -3   8   9        0.18        0.92      2.06 o 
  -2   8   9        7.68        6.27      1.94 o 
  -1   8   9       16.02       16.40      1.99 o 
   0   8   9      265.93      245.66      8.31 o 
   1   8   9       23.40       15.63      6.36 o 
   2   8   9        0.32        0.24      0.87 o 
   3   8   9       10.30        8.94      1.98 o 
   4   8   9       13.12        7.07      2.01 o 
  -4   9   9       78.18       68.13      9.84 o 
  -3   9   9       43.22       50.51      6.08 o 
  -2   9   9        1.20        0.20      1.31 o 
  -1   9   9        4.69        3.87      1.43 o 
   0   9   9       33.04       35.40      3.40 o 
   1   9   9       12.74        6.35      1.51 o 
   2   9   9       14.02       10.23      2.86 o 
   3   9   9       77.11       70.63      4.95 o 
  -3  10   9       33.80       46.13      6.02 o 
  -2  10   9        3.27        3.45      1.51 o 
  -1  10   9        5.81       13.78      3.29 o 
   0  10   9        5.59        6.05      2.17 o 
   1  10   9        7.67        4.21      1.21 o 
   2  10   9        4.42        2.20      1.41 o 
  -8   0  10       35.27       37.16      3.59 o 
  -6   0  10       66.02       49.32      3.88 o 
  -4   0  10      650.80      571.18     12.17 o 
  -2   0  10      540.55      595.09     26.58 o 
   0   0  10      363.26      402.45      5.52 o 
   2   0  10       81.61      100.93      4.58 o 
   4   0  10        0.58        0.20      0.64 o 
   6   0  10       61.31       66.04      8.38 o 
  -8   1  10        0.26        7.57      2.75 o 
  -7   1  10       91.12       81.27      3.96 o 
  -6   1  10      193.41      170.90      4.86 o 
  -5   1  10       22.47       21.82      1.53 o 
  -4   1  10       41.89       44.32      1.93 o 
  -3   1  10       47.88       50.93      1.94 o 
  -2   1  10        9.78       11.30      1.18 o 
  -1   1  10       82.86      138.78      4.22 o 
   0   1  10      993.00     1091.10     14.59 o 
   1   1  10      282.61      246.60      4.34 o 
   2   1  10      500.61      552.84      8.64 o 
   3   1  10      197.83      193.29     11.71 o 
   4   1  10       47.85       44.62      2.24 o 
   5   1  10       10.17        7.26      1.03 o 
   6   1  10        0.16        4.27      6.37 o 
   7   1  10       19.17       14.63      3.02 o 
  -8   2  10       31.55       35.08      4.96 o 
  -7   2  10        2.54        3.63      1.24 o 
  -6   2  10       17.30       22.53      1.81 o 
  -5   2  10        7.01        9.42      1.03 o 
  -4   2  10       13.18       23.76      1.45 o 
  -3   2  10      159.61      165.68      3.55 o 
  -2   2  10       41.71       41.12      1.70 o 
  -1   2  10        3.03        2.27      0.40 o 
   0   2  10      196.65      176.88      4.19 o 
   1   2  10      263.95      259.50      5.62 o 
   2   2  10      218.05      259.90      5.95 o 
   3   2  10        5.79        7.16      0.92 o 
   4   2  10        0.78       -0.54      0.54 o 
   5   2  10        3.52        3.53      0.67 o 
   6   2  10       41.70       36.99      5.33 o 
   7   2  10        0.15        0.68      1.81 o 
  -7   3  10        3.92        3.11      2.30 o 
  -6   3  10       27.52       28.81      3.08 o 
  -5   3  10        9.28       13.18      1.75 o 
  -4   3  10        0.76        1.03      0.59 o 
  -3   3  10      136.92      130.35      4.33 o 
  -2   3  10        0.02       -0.01      0.26 o 
  -1   3  10       13.39       14.38      1.00 o 
   0   3  10      401.63      400.12      6.12 o 
   1   3  10      112.13      111.22      5.04 o 
   2   3  10        9.00       10.09      1.40 o 
   3   3  10        0.08       -0.19      0.51 o 
   4   3  10      146.79      144.01      4.95 o 
   5   3  10        0.93        0.71      0.75 o 
   6   3  10        4.20        7.16      2.14 o 
  -7   4  10       25.58       25.20      4.15 o 
  -6   4  10       32.05       34.05      5.94 o 
  -5   4  10        0.05        1.08      1.74 o 
  -4   4  10       51.37       37.67      4.58 o 
  -3   4  10       58.41       56.76      3.96 o 
  -2   4  10      367.82      353.90      8.20 o 
  -1   4  10       87.66       90.56      2.51 o 
   0   4  10       83.35       77.81      4.29 o 
   1   4  10      168.73      175.37      4.19 o 
   2   4  10      129.24      114.66      5.51 o 
   3   4  10       22.97       27.23      2.82 o 
   4   4  10       74.44       68.88      3.18 o 
   5   4  10        5.07        4.73      1.95 o 
   6   4  10        4.22        1.82      1.03 o 
  -7   5  10        4.99        5.13      2.68 o 
  -6   5  10       74.89       80.11      7.22 o 
  -5   5  10       22.52       25.21      5.63 o 
  -4   5  10       19.96       28.55     10.46 o 
  -3   5  10      425.79      449.83     14.54 o 
  -2   5  10      103.23       96.16      8.76 o 
  -1   5  10      361.24      364.36     18.33 o 
   0   5  10       26.72       23.23      2.02 o 
   1   5  10       47.93       40.22      3.18 o 
   2   5  10       48.25       47.91      2.54 o 
   3   5  10        9.55       11.76      1.44 o 
   4   5  10       38.74       35.89      2.55 o 
   5   5  10        8.08        7.30      2.10 o 
   6   5  10       41.79       33.46      4.90 o 
  -6   6  10       93.21       93.14      8.00 o 
  -5   6  10       13.54       17.99      5.24 o 
  -4   6  10      141.65      134.14      8.70 o 
  -3   6  10       75.25       73.89      6.26 o 
  -2   6  10      722.12      693.84     14.74 o 
  -1   6  10      665.51      611.32     22.45 o 
   0   6  10      648.25      649.85     14.68 o 
   1   6  10       10.56       10.66      1.46 o 
   2   6  10       38.45       44.32      2.68 o 
   3   6  10      219.53      236.42      7.87 o 
   4   6  10        7.02        2.22      0.92 o 
   5   6  10        6.02        0.68      2.43 o 
  -6   7  10       12.11       12.55      3.15 o 
  -5   7  10       44.80       45.16      5.67 o 
  -4   7  10       38.19       34.28      4.84 o 
  -3   7  10       24.23       25.12      3.83 o 
  -2   7  10       49.20       30.57      4.00 o 
  -1   7  10       16.08       16.41      1.78 o 
   0   7  10      183.96      182.75      6.85 o 
   1   7  10       48.21       57.04      4.74 o 
   2   7  10       39.56       43.07      3.33 o 
   3   7  10      213.06      176.99      6.75 o 
   4   7  10       34.20       38.55      3.78 o 
   5   7  10      124.82      138.43      9.09 o 
  -5   8  10        0.40        1.07      1.50 o 
  -4   8  10        2.00        0.91      1.43 o 
  -3   8  10        1.35        1.36      1.18 o 
  -2   8  10       21.39       15.68      3.10 o 
  -1   8  10        0.96        0.05      0.66 o 
   0   8  10        0.01       -0.04      0.79 o 
   1   8  10        0.05        0.15      1.74 o 
   2   8  10      127.14      125.00      6.09 o 
   3   8  10        3.41        4.01      2.01 o 
   4   8  10        9.00        6.01      2.40 o 
  -4   9  10        0.03        1.01      1.11 o 
  -3   9  10       27.81       27.77      4.69 o 
  -2   9  10        1.59        5.36      2.11 o 
  -1   9  10        0.13       -1.48      1.48 o 
   0   9  10        4.83        2.10      0.82 o 
   1   9  10       37.92       32.06      3.46 o 
   2   9  10        0.16       -0.18      0.81 o 
   3   9  10       21.48       18.58      3.39 o 
  -2  10  10        8.11       24.92      4.42 o 
  -1  10  10        3.81        2.99      2.30 o 
   0  10  10        5.89       14.31      3.22 o 
   1  10  10        0.36        2.43      1.45 o 
  -7   0  11       12.62       17.00      2.39 o 
  -5   0  11       63.17       79.37      3.85 o 
  -3   0  11      348.81      334.52     11.49 o 
  -1   0  11      213.20      349.71     14.14 o 
   1   0  11       61.39       57.34      2.34 o 
   3   0  11       12.29       13.31      1.71 o 
   5   0  11       19.16       19.61      3.30 o 
   7   0  11       15.90       28.93      6.36 o 
  -7   1  11       13.39       12.08      1.73 o 
  -6   1  11      214.76      234.29      5.73 o 
  -5   1  11        0.60        0.24      0.41 o 
  -4   1  11      123.01      137.49      3.57 o 
  -3   1  11      136.24       97.16      2.70 o 
  -2   1  11        1.62        0.29      0.28 o 
  -1   1  11        6.03        4.90      0.51 o 
   0   1  11       15.39       13.29      0.80 o 
   1   1  11        2.81        2.07      0.54 o 
   2   1  11       40.58       48.98      2.15 o 
   3   1  11       62.35       53.22      6.83 o 
   4   1  11       32.55       28.97      2.80 o 
   5   1  11       19.99       29.86      2.82 o 
   6   1  11        1.40        0.95      1.41 o 
   7   1  11       14.91       11.04      2.78 o 
  -7   2  11      122.31      152.29      7.37 o 
  -6   2  11        5.04        5.89      0.81 o 
  -5   2  11       11.63       13.50      4.60 o 
  -4   2  11       21.05       21.20      1.37 o 
  -3   2  11      415.73      404.65      7.63 o 
  -2   2  11       17.16        8.13      2.12 o 
  -1   2  11       46.12       43.76      1.93 o 
   0   2  11       57.45       66.16      2.17 o 
   1   2  11       75.19       67.20      2.72 o 
   2   2  11        4.50        5.34      0.86 o 
   3   2  11        2.91        2.17      0.93 o 
   4   2  11        7.21        5.41      1.21 o 
   5   2  11       36.60       39.59      3.37 o 
   6   2  11       18.29       17.29      5.56 o 
  -7   3  11       54.73       54.98      8.31 o 
  -6   3  11       34.57       36.91      2.76 o 
  -5   3  11       71.79       74.59      3.72 o 
  -4   3  11      484.07      471.05     15.63 o 
  -3   3  11       46.78       24.19      1.57 o 
  -2   3  11        3.80        1.70      0.46 o 
  -1   3  11      208.43      163.06      3.52 o 
   0   3  11       56.82       51.34      1.88 o 
   1   3  11       25.80       32.19      1.81 o 
   2   3  11        4.53        3.17      0.64 o 
   3   3  11       17.86       13.64      1.36 o 
   4   3  11       99.73       99.18      3.87 o 
   5   3  11        0.95       -0.24      0.90 o 
   6   3  11        5.59        2.69      2.92 o 
  -7   4  11       17.52       20.66      4.00 o 
  -6   4  11      272.36      294.22     13.60 o 
  -5   4  11       83.27       93.98      7.22 o 
  -4   4  11       34.27       29.87      3.90 o 
  -3   4  11       35.32       32.39      2.99 o 
  -2   4  11      802.70      690.51     36.41 o 
  -1   4  11       17.00       16.12      2.01 o 
   0   4  11       57.23       59.52      6.30 o 
   1   4  11      389.45      378.93      7.07 o 
   2   4  11        9.84        8.86      2.70 o 
   3   4  11      399.29      397.59     12.86 o 
   4   4  11        0.47        0.72      0.63 o 
   5   4  11       19.09       19.77      3.29 o 
   6   4  11       51.11       51.97      5.69 o 
  -7   5  11        5.20        6.26      2.73 o 
  -6   5  11       16.25       21.48      4.02 o 
  -5   5  11        1.27        1.66      4.62 o 
  -4   5  11      174.48      162.51      9.69 o 
  -3   5  11      604.36      643.82     21.73 o 
  -2   5  11      141.72      131.44     25.85 o 
  -1   5  11      713.07      682.10     17.96 o 
   0   5  11        0.33       -0.08      0.41 o 
   1   5  11       76.53       78.78      4.35 o 
   2   5  11      394.49      395.16      7.65 o 
   3   5  11       10.05       14.29      2.02 o 
   4   5  11        3.49        5.09      1.71 o 
   5   5  11       23.80       17.89      3.17 o 
   6   5  11        9.26        5.59      1.50 o 
  -6   6  11        0.38        1.19      1.82 o 
  -5   6  11       25.91       33.26      4.67 o 
  -4   6  11       69.29       72.85      6.48 o 
  -3   6  11      244.42      239.85     11.37 o 
  -2   6  11      205.91      172.20     10.03 o 
  -1   6  11      205.73      202.66     15.75 o 
   0   6  11       57.39       54.46      3.55 o 
   1   6  11      659.79      751.24     23.92 o 
   2   6  11      135.81      130.20      4.50 o 
   3   6  11        6.46        9.35      1.28 o 
   4   6  11       26.59       24.42      2.90 o 
   5   6  11        0.87        1.08      1.02 o 
  -5   7  11       42.29       52.57      6.13 o 
  -4   7  11       32.99       36.41      4.91 o 
  -3   7  11        5.91        3.44      1.92 o 
  -2   7  11       96.02       96.63      7.38 o 
  -1   7  11       96.52       96.51      4.59 o 
   0   7  11       83.36       74.63      4.34 o 
   1   7  11        5.07        5.34      2.42 o 
   2   7  11       17.06       15.11      2.01 o 
   3   7  11       63.22       70.37      4.16 o 
   4   7  11       25.99       19.79      2.85 o 
  -5   8  11        6.23        6.05      2.64 o 
  -4   8  11        9.66        6.29      2.31 o 
  -3   8  11       14.38       15.01      4.02 o 
  -2   8  11       15.39       14.27      5.10 o 
  -1   8  11        3.97        1.02      0.51 o 
   0   8  11        9.13        5.33      1.34 o 
   1   8  11        5.04        5.39      1.56 o 
   2   8  11      161.43      165.57      6.97 o 
   3   8  11        7.73        5.85      1.76 o 
   4   8  11       15.01       13.90      3.13 o 
  -4   9  11        8.90        3.45      1.26 o 
  -3   9  11       23.09       24.06      4.36 o 
  -2   9  11      120.88      105.44      8.56 o 
  -1   9  11       19.64       21.31      3.88 o 
   0   9  11        9.29        6.78      1.64 o 
   1   9  11        9.42       14.71      2.05 o 
   2   9  11        5.79        3.20      1.14 o 
   3   9  11        3.92        4.31      1.66 o 
  -2  10  11        0.36        1.61      1.95 o 
  -1  10  11       78.21      100.76      8.67 o 
   0  10  11        0.06       -0.10      2.78 o 
   1  10  11        0.33        0.12      1.14 o 
  -6   0  12       42.66       37.31      3.60 o 
  -4   0  12        5.87        5.40      1.13 o 
  -2   0  12     1245.48     1527.48     53.88 o 
   0   0  12      564.91      525.19      7.96 o 
   2   0  12      194.62      173.11     12.53 o 
   4   0  12        8.39       19.64     14.80 o 
   6   0  12       23.89       36.58      6.80 o 
  -7   1  12        1.39        0.80      0.83 o 
  -6   1  12       42.38       53.45      2.77 o 
  -5   1  12      163.00      142.27      4.25 o 
  -4   1  12      357.53      324.59      7.79 o 
  -3   1  12       90.68       93.30      2.64 o 
  -2   1  12      161.39      181.66      5.20 o 
  -1   1  12       30.69       36.97      1.50 o 
   0   1  12       12.60        9.69      0.66 o 
   1   1  12       72.35       83.92      2.74 o 
   2   1  12      218.78      237.63      5.04 o 
   3   1  12       11.32       11.23      1.44 o 
   4   1  12      288.65      292.62     11.22 o 
   5   1  12       45.12       46.87      4.89 o 
   6   1  12        6.10        7.94      2.51 o 
  -7   2  12      148.84      144.57      7.59 o 
  -6   2  12       20.59       19.88      2.15 o 
  -5   2  12       77.72       81.97      3.27 o 
  -4   2  12       60.39       70.61      2.67 o 
  -3   2  12        5.58        8.75      1.06 o 
  -2   2  12        8.11       18.29      1.17 o 
  -1   2  12       74.40       71.01      2.39 o 
   0   2  12        5.22        7.97      0.91 o 
   1   2  12       24.34       18.72      1.40 o 
   2   2  12       77.72       65.46      2.59 o 
   3   2  12       66.16       69.23      4.43 o 
   4   2  12       38.99       41.67      3.30 o 
   5   2  12       19.58       23.50      4.71 o 
   6   2  12       35.58       39.73      4.93 o 
  -7   3  12        2.23        5.61      2.45 o 
  -6   3  12       24.54       26.97      4.16 o 
  -5   3  12       21.26       16.90      1.19 o 
  -4   3  12       90.99       96.23      3.65 o 
  -3   3  12        2.54        3.03      1.24 o 
  -2   3  12       38.09       42.70      1.76 o 
  -1   3  12      256.43      244.52      4.51 o 
   0   3  12        1.74        8.66      0.79 o 
   1   3  12       20.52       16.40      1.44 o 
   2   3  12       78.40       65.08      3.47 o 
   3   3  12       50.24       45.49      3.18 o 
   4   3  12       80.24       65.54      4.37 o 
   5   3  12        3.46        1.50      2.76 o 
   6   3  12       15.31       19.28      3.64 o 
  -7   4  12       33.91       30.03      4.70 o 
  -6   4  12      166.49      168.65     10.32 o 
  -5   4  12       62.91       56.23      8.12 o 
  -4   4  12      108.79      114.97      7.71 o 
  -3   4  12        6.47        2.02      0.81 o 
  -2   4  12       28.96       18.30      1.16 o 
  -1   4  12       89.41       75.45      2.65 o 
   0   4  12      232.35      197.75      4.45 o 
   1   4  12        7.39        7.32      1.02 o 
   2   4  12       84.99       68.68      5.15 o 
   3   4  12       46.17       53.35      4.91 o 
   4   4  12       30.00       32.82      2.70 o 
   5   4  12       22.22       22.47      3.51 o 
   6   4  12       53.73       42.66      5.24 o 
  -6   5  12       12.62        7.32      1.92 o 
  -5   5  12       18.90       10.13      3.20 o 
  -4   5  12      199.89      192.89     10.41 o 
  -3   5  12        5.14        3.12      2.57 o 
  -2   5  12       16.74       25.66      5.05 o 
  -1   5  12      202.29      203.87      5.84 o 
   0   5  12       27.04       28.16      5.27 o 
   1   5  12      243.05      269.42     11.39 o 
   2   5  12       28.19       25.53      3.52 o 
   3   5  12        0.52       -0.25      1.24 o 
   4   5  12        4.75        2.47      0.91 o 
   5   5  12        5.94       10.08      2.57 o 
  -6   6  12        5.37        5.28      2.22 o 
  -5   6  12        5.42        7.52      2.43 o 
  -4   6  12       81.80       72.17      6.70 o 
  -3   6  12       22.32       28.83      3.98 o 
  -2   6  12      248.87      205.23     11.28 o 
  -1   6  12       52.22       41.14      3.29 o 
   0   6  12      434.68      409.69     18.82 o 
   1   6  12      380.03      383.74     10.26 o 
   2   6  12      500.29      529.39     20.30 o 
   3   6  12       69.68       79.60      6.33 o 
   4   6  12        0.01        0.36      1.05 o 
   5   6  12       82.61       70.18      8.66 o 
  -5   7  12       26.62       17.35      3.63 o 
  -4   7  12       10.90       11.49      2.83 o 
  -3   7  12       43.29       36.95      4.72 o 
  -2   7  12       21.08       19.83      3.45 o 
  -1   7  12       45.61       42.06      2.70 o 
   0   7  12       43.32       27.68      3.35 o 
   1   7  12        4.01        3.93      0.99 o 
   2   7  12       33.77       43.16      3.19 o 
   3   7  12       59.00       54.33      5.37 o 
   4   7  12       72.96       78.10      5.60 o 
  -4   8  12       37.68       45.61      5.92 o 
  -3   8  12       18.31       24.38      4.13 o 
  -2   8  12        9.49        3.69      2.10 o 
  -1   8  12        0.77        1.07      0.89 o 
   0   8  12        1.68        2.28      1.02 o 
   1   8  12        0.01        0.61      0.81 o 
   2   8  12        5.07        1.00      1.55 o 
   3   8  12        2.47        0.64      2.22 o 
  -3   9  12       27.39       22.39      4.10 o 
  -2   9  12        0.16        2.06      1.66 o 
  -1   9  12       16.33       12.57      3.02 o 
   0   9  12        0.17        5.46      3.34 o 
   1   9  12        5.33        2.85      1.03 o 
   2   9  12        0.11        0.32      1.12 o 
  -7   0  13       12.57        9.52      1.66 o 
  -5   0  13        4.73       23.02      4.06 o 
  -3   0  13       75.37       85.46      3.37 o 
  -1   0  13      204.59      328.88     16.38 o 
   1   0  13      180.88      163.77      4.14 o 
   3   0  13        0.18       -0.38      0.98 o 
   5   0  13        0.37        3.72      1.96 o 
  -7   1  13        1.01        0.68      1.14 o 
  -6   1  13        5.54        7.08      1.13 o 
  -5   1  13       44.13       61.28      3.00 o 
  -4   1  13      253.65      274.01      8.09 o 
  -3   1  13        2.86        0.00      0.34 o 
  -2   1  13      260.19      345.16      5.22 o 
  -1   1  13       92.44       70.42      2.27 o 
   0   1  13        1.48        2.11      0.39 o 
   1   1  13       48.62       42.00      2.02 o 
   2   1  13       19.31       17.29      1.49 o 
   3   1  13        0.75        0.53      0.38 o 
   4   1  13       24.24       20.15      2.04 o 
   5   1  13       11.99       11.49      3.55 o 
   6   1  13        6.01        5.33      1.89 o 
  -7   2  13        3.68        5.99      1.76 o 
  -6   2  13      128.64      140.37      5.30 o 
  -5   2  13      214.19      246.40      6.58 o 
  -4   2  13      103.98      123.09      3.57 o 
  -3   2  13       33.34       45.07      1.84 o 
  -2   2  13      104.35      102.63      2.93 o 
  -1   2  13      410.53      373.82      6.17 o 
   0   2  13        6.20        3.13      0.93 o 
   1   2  13        0.02        0.00      0.45 o 
   2   2  13        0.21        1.20      0.73 o 
   3   2  13       50.02       45.95      3.28 o 
   4   2  13        9.71       12.30      1.78 o 
   5   2  13        0.48        2.83      1.22 o 
   6   2  13        0.67       -0.04      2.35 o 
  -7   3  13      127.91      140.75      9.88 o 
  -6   3  13       43.03       38.27      4.81 o 
  -5   3  13      270.95      230.86     21.36 o 
  -4   3  13      250.56      266.38      7.07 o 
  -3   3  13       33.86       32.22      2.25 o 
  -2   3  13      366.44      335.60     11.14 o 
  -1   3  13        3.13       -0.45      0.45 o 
   0   3  13      185.24      165.82      6.37 o 
   1   3  13      162.82      126.19      4.56 o 
   2   3  13       53.79       50.52      3.52 o 
   3   3  13        2.12        2.95      0.74 o 
   4   3  13        3.89        5.82      1.74 o 
   5   3  13       14.58        8.10      2.63 o 
   6   3  13       18.78       16.95      3.42 o 
  -6   4  13       20.04       11.59      2.66 o 
  -5   4  13        2.49        0.75      4.71 o 
  -4   4  13      273.36      269.94     14.18 o 
  -3   4  13      104.85      101.09      7.08 o 
  -2   4  13       36.68       36.88      1.83 o 
  -1   4  13       27.67       29.01      1.69 o 
   0   4  13      835.00      768.13     17.05 o 
   1   4  13        7.76       11.60      1.52 o 
   2   4  13        4.97        4.12      1.43 o 
   3   4  13      102.88       86.22      4.17 o 
   4   4  13        3.58        2.82      0.68 o 
   5   4  13      135.13      120.61      8.55 o 
  -6   5  13        6.82        4.59      5.92 o 
  -5   5  13       10.06       10.18      1.78 o 
  -4   5  13        0.92        1.80      1.09 o 
  -3   5  13        7.13       11.45      2.46 o 
  -2   5  13      205.62      197.42      9.78 o 
  -1   5  13      345.40      324.45      7.55 o 
   0   5  13        6.48        5.15      2.01 o 
   1   5  13      682.02      688.50     22.32 o 
   2   5  13      100.63      100.40      5.39 o 
   3   5  13        0.10       -0.04      0.85 o 
   4   5  13       53.27       57.88      6.59 o 
   5   5  13       11.56       13.63      3.00 o 
  -6   6  13       10.15       16.04      3.41 o 
  -5   6  13       18.17       14.11      3.02 o 
  -4   6  13        2.66        0.21      1.35 o 
  -3   6  13        8.28        7.44      2.21 o 
  -2   6  13       32.35       29.98      3.17 o 
  -1   6  13      254.70      238.99     18.42 o 
   0   6  13      207.15      183.32      7.90 o 
   1   6  13       30.22       28.32      2.93 o 
   2   6  13        5.09        3.73      1.67 o 
   3   6  13      439.44      500.86     16.00 o 
   4   6  13       79.56       83.72      5.96 o 
  -5   7  13       13.40       18.28      3.73 o 
  -4   7  13        3.08        4.24      1.51 o 
  -3   7  13       23.10       22.32      3.80 o 
  -2   7  13        1.83        0.77      1.41 o 
  -1   7  13       41.62       34.47      2.49 o 
   0   7  13      146.47      144.81      6.32 o 
   1   7  13       64.50       73.34      3.83 o 
   2   7  13        8.98        8.29      1.74 o 
   3   7  13        0.69       -1.99      1.99 o 
   4   7  13       29.38       24.82      3.46 o 
  -4   8  13       71.48       59.96      6.71 o 
  -3   8  13        1.78        2.45      1.21 o 
  -2   8  13        1.97        1.94      1.20 o 
  -1   8  13       15.51       15.43      3.98 o 
   0   8  13        0.51        1.19      0.88 o 
   1   8  13       10.66        6.45      1.48 o 
   2   8  13       25.06       22.98      3.35 o 
   3   8  13        1.48        0.82      1.15 o 
  -2   9  13        0.62       -0.35      1.69 o 
  -1   9  13       22.64       22.35      4.03 o 
   0   9  13       64.91       43.64      8.91 o 
   1   9  13        0.86        1.14      1.44 o 
  -6   0  14       43.98       46.71      3.96 o 
  -4   0  14        0.51        2.29      2.72 o 
  -2   0  14       62.23      104.65      4.13 o 
   0   0  14      817.00      679.88      9.73 o 
   2   0  14      588.52      575.24     20.76 o 
   4   0  14      113.61      127.62     11.36 o 
   6   0  14        2.04       17.59      7.29 o 
  -7   1  14       29.41       31.73      2.86 o 
  -6   1  14       17.77       17.48      2.09 o 
  -5   1  14        3.59        8.44      1.11 o 
  -4   1  14      198.48      200.11      6.16 o 
  -3   1  14      133.56       99.40      2.92 o 
  -2   1  14      191.56      210.94      5.66 o 
  -1   1  14      174.63      183.77      5.40 o 
   0   1  14      371.05      340.67      4.63 o 
   1   1  14       47.51       49.41      2.44 o 
   2   1  14        1.95        1.10      0.60 o 
   3   1  14       29.98       31.63      1.91 o 
   4   1  14       38.89       49.02      4.70 o 
   5   1  14        0.79        1.88      2.94 o 
   6   1  14      107.20      120.18      8.85 o 
  -7   2  14        4.69        2.76      2.45 o 
  -6   2  14       34.41       39.68      4.18 o 
  -5   2  14      131.69      135.47      4.93 o 
  -4   2  14        2.37        1.00      0.79 o 
  -3   2  14      289.22      272.39      6.70 o 
  -2   2  14       95.36      112.73      4.77 o 
  -1   2  14       52.81       61.92      2.32 o 
   0   2  14       10.68       16.71      1.28 o 
   1   2  14        6.37       11.29      1.32 o 
   2   2  14       20.13       29.49      2.78 o 
   3   2  14        9.26        9.76      1.24 o 
   4   2  14        8.22        6.34      1.81 o 
   5   2  14        7.20       10.47      2.54 o 
  -6   3  14        0.09        1.64      1.53 o 
  -5   3  14       33.34       36.96      6.06 o 
  -4   3  14       28.05       32.30      3.46 o 
  -3   3  14        4.24        1.79      1.48 o 
  -2   3  14      176.09      168.62      6.65 o 
  -1   3  14       56.99       47.39      5.60 o 
   0   3  14       83.61       91.00      3.01 o 
   1   3  14       57.89       57.60      3.96 o 
   2   3  14        0.03        0.37      0.49 o 
   3   3  14       55.86       49.46      3.00 o 
   4   3  14        2.28       -0.11      1.15 o 
   5   3  14        8.50        8.84      2.28 o 
  -6   4  14       28.90       36.90      4.96 o 
  -5   4  14       25.54       18.90      3.28 o 
  -4   4  14      181.83      172.76      9.69 o 
  -3   4  14      111.59       84.59      8.25 o 
  -2   4  14      214.92      193.94      6.59 o 
  -1   4  14        2.12        0.47      0.47 o 
   0   4  14        9.75        4.86      1.32 o 
   1   4  14       76.73       66.91      4.02 o 
   2   4  14       59.15       50.33      3.76 o 
   3   4  14        1.14        1.00      0.60 o 
   4   4  14       38.05       35.51      4.24 o 
   5   4  14        0.94        0.83      1.34 o 
  -6   5  14        4.12        5.97      2.13 o 
  -5   5  14        8.30        5.80      1.97 o 
  -4   5  14        0.05        1.50      2.85 o 
  -3   5  14       56.08       46.70      5.06 o 
  -2   5  14      221.69      153.69     16.45 o 
  -1   5  14        0.43       -0.18      0.47 o 
   0   5  14       30.69       35.56      2.06 o 
   1   5  14       80.88       70.44      3.52 o 
   2   5  14        1.44        3.37      1.35 o 
   3   5  14       72.22       81.81      7.91 o 
   4   5  14       18.51       14.59      2.76 o 
   5   5  14        2.28        6.09      2.16 o 
  -5   6  14        1.84        2.26      1.43 o 
  -4   6  14        2.63        1.29      1.03 o 
  -3   6  14        1.49        3.21      1.55 o 
  -2   6  14       21.82       17.64      3.07 o 
  -1   6  14        8.63       11.76      1.52 o 
   0   6  14      215.36      174.42      7.75 o 
   1   6  14       35.44       39.97      2.47 o 
   2   6  14      199.93      210.09      8.32 o 
   3   6  14      146.35      152.15     15.69 o 
   4   6  14      212.15      231.88     12.83 o 
  -4   7  14        2.52        2.50      1.97 o 
  -3   7  14       39.95       28.08      8.19 o 
  -2   7  14        1.75        0.95      0.97 o 
  -1   7  14       20.80       19.90      3.53 o 
   0   7  14       18.48       21.40      2.56 o 
   1   7  14       29.35       29.92      5.61 o 
   2   7  14       14.01       11.43      2.06 o 
   3   7  14        1.08        0.55      1.43 o 
  -3   8  14       77.73       76.73      7.57 o 
  -2   8  14       38.84       46.33      5.51 o 
  -1   8  14       60.11       70.81      9.65 o 
   0   8  14       13.57       12.29      2.97 o 
   1   8  14        1.22       -0.94      1.75 o 
   2   8  14        0.03        0.54      1.66 o 
  -1   9  14       17.79       11.03      2.91 o 
   0   9  14        0.28       -1.85      1.85 o 
  -7   0  15        7.73        5.36      2.12 o 
  -5   0  15       29.49       50.35      4.02 o 
  -3   0  15        1.19        0.24      0.69 o 
  -1   0  15       62.85       77.33      3.84 o 
   1   0  15      109.45      112.18      4.54 o 
   3   0  15       76.44       69.49      7.86 o 
   5   0  15        8.41        5.66      2.85 o 
  -7   1  15        0.97        1.02      1.00 o 
  -6   1  15       18.67       18.59      1.79 o 
  -5   1  15        7.46       11.67      2.97 o 
  -4   1  15       37.48       41.41      2.18 o 
  -3   1  15       50.70       42.80      1.96 o 
  -2   1  15      108.75      154.35      6.50 o 
  -1   1  15       26.41       17.36      1.08 o 
   0   1  15      307.23      316.76      5.07 o 
   1   1  15       16.02        7.76      1.13 o 
   2   1  15        4.07        5.80      1.00 o 
   3   1  15       36.42       31.15      2.24 o 
   4   1  15       14.01       13.71      2.73 o 
   5   1  15        0.15        0.19      1.02 o 
  -6   2  15       51.42       59.29      4.71 o 
  -5   2  15       12.54       20.92      2.07 o 
  -4   2  15       48.54       48.88      2.89 o 
  -3   2  15      189.73      211.66      6.09 o 
  -2   2  15      320.80      367.61     13.41 o 
  -1   2  15      198.28      209.16      4.91 o 
   0   2  15       73.65       57.52      2.43 o 
   1   2  15      133.22      115.18      4.38 o 
   2   2  15        5.68        5.36      0.98 o 
   3   2  15       18.18       21.00      2.05 o 
   4   2  15        9.44        3.51      1.46 o 
   5   2  15       23.55       23.33      4.22 o 
  -6   3  15        0.01        0.47      2.08 o 
  -5   3  15       99.40      105.66      7.71 o 
  -4   3  15        8.10        6.63      1.79 o 
  -3   3  15      514.19      449.56     16.47 o 
  -2   3  15      367.89      369.96      7.27 o 
  -1   3  15        0.07       -0.57      0.57 o 
   0   3  15       32.56       25.79      1.59 o 
   1   3  15       14.16       21.84      2.54 o 
   2   3  15      244.04      242.69      6.80 o 
   3   3  15       58.27       54.11      3.22 o 
   4   3  15        8.69        9.70      2.18 o 
   5   3  15        0.51       -1.16      1.49 o 
  -6   4  15        3.59       -0.39      3.20 o 
  -5   4  15      113.03      120.33      8.61 o 
  -4   4  15       30.94       18.99      3.25 o 
  -3   4  15        4.13        1.47      0.44 o 
  -2   4  15       99.92       97.74      4.10 o 
  -1   4  15       99.81       86.88      4.54 o 
   0   4  15      148.89      143.49      4.88 o 
   1   4  15       23.70       29.54      2.88 o 
   2   4  15      287.80      274.73     12.71 o 
   3   4  15        3.40        3.11      1.20 o 
   4   4  15       51.17       50.91      5.43 o 
   5   4  15       20.84       12.99      3.03 o 
  -5   5  15        0.00        1.54      3.25 o 
  -4   5  15        0.68       -0.62      2.76 o 
  -3   5  15       11.48       11.77      2.52 o 
  -2   5  15        0.04       -0.36      0.41 o 
  -1   5  15        8.84       12.63      1.21 o 
   0   5  15       77.87       71.24      2.98 o 
   1   5  15      102.95      101.88      5.45 o 
   2   5  15       10.81       10.14      1.72 o 
   3   5  15      371.74      437.67     12.37 o 
   4   5  15       92.61      101.13     13.97 o 
  -5   6  15       66.65       67.54      6.94 o 
  -4   6  15       27.97       39.01      5.11 o 
  -3   6  15       53.56       47.16      5.39 o 
  -2   6  15        2.14        0.65      1.32 o 
  -1   6  15        1.15       -0.18      0.97 o 
   0   6  15       10.96        9.53      2.40 o 
   1   6  15      127.39      137.40      6.54 o 
   2   6  15       77.94       77.43      5.13 o 
   3   6  15        0.50       -0.24      1.37 o 
  -4   7  15       22.97       25.52      4.35 o 
  -3   7  15       30.91       43.30      5.39 o 
  -2   7  15        3.55        8.97      2.56 o 
  -1   7  15        1.02        0.53      2.47 o 
   0   7  15        5.20        4.26      1.95 o 
   1   7  15       50.14       50.04      4.13 o 
   2   7  15       83.36       76.33      5.36 o 
   3   7  15       21.39       23.83      3.19 o 
  -3   8  15        3.00        0.23      1.16 o 
  -2   8  15       69.07       52.51      6.19 o 
  -1   8  15        0.02        1.59      1.37 o 
   0   8  15        1.92        3.49      1.82 o 
   1   8  15        6.20        3.54      1.62 o 
  -6   0  16       62.59       58.74      4.61 o 
  -4   0  16        0.15        0.48      1.35 o 
  -2   0  16       55.52       77.44      4.84 o 
   0   0  16      104.84      115.95      4.68 o 
   2   0  16      185.02      147.88     11.33 o 
   4   0  16      430.72      452.08     22.30 o 
  -6   1  16       73.84       68.94      4.07 o 
  -5   1  16        2.96        4.75      1.01 o 
  -4   1  16        4.48        4.46      0.83 o 
  -3   1  16        3.26        7.89      0.98 o 
  -2   1  16      194.98      285.67      7.88 o 
  -1   1  16       52.12       34.46      2.55 o 
   0   1  16        1.79       -0.25      0.52 o 
   1   1  16      119.80      116.96      4.30 o 
   2   1  16      282.06      286.16      6.17 o 
   3   1  16       50.06       50.73      4.97 o 
   4   1  16        1.01       38.39     68.30 o 
   5   1  16       16.26       15.21      3.02 o 
  -6   2  16        0.02       -0.27      1.02 o 
  -5   2  16        8.47       10.30      1.97 o 
  -4   2  16       12.84       16.86      3.49 o 
  -3   2  16       39.28       29.41      1.92 o 
  -2   2  16       62.16       57.24      3.33 o 
  -1   2  16      268.40      257.01     11.20 o 
   0   2  16       28.05       33.35      1.79 o 
   1   2  16      110.47      118.58      4.60 o 
   2   2  16       17.32       25.25      1.97 o 
   3   2  16        2.09        4.53      1.05 o 
   4   2  16       13.00       15.45      4.21 o 
   5   2  16        0.05       -1.38      2.86 o 
  -6   3  16       23.98       24.66      3.98 o 
  -5   3  16        0.36       -0.24      4.13 o 
  -4   3  16        4.60        8.91      2.18 o 
  -3   3  16       41.34       30.75      3.80 o 
  -2   3  16        7.15       10.88      1.21 o 
  -1   3  16        7.14        5.18      0.71 o 
   0   3  16      162.65      153.32      8.79 o 
   1   3  16       35.63       30.57      3.01 o 
   2   3  16       96.26      111.31      4.72 o 
   3   3  16        0.22        0.96      0.65 o 
   4   3  16        1.43        1.99      1.19 o 
  -5   4  16        0.22       -1.07      1.23 o 
  -4   4  16       98.38      110.51     13.32 o 
  -3   4  16        9.27        5.57      0.89 o 
  -2   4  16       65.47       55.13      3.37 o 
  -1   4  16       66.36       60.65      3.43 o 
   0   4  16      205.98      180.99     10.76 o 
   1   4  16       41.78       46.76      3.65 o 
   2   4  16        3.06        1.36      1.02 o 
   3   4  16       15.28       15.64      1.69 o 
   4   4  16        4.74        3.55      1.65 o 
  -5   5  16        0.00        4.22      1.84 o 
  -4   5  16        1.38        0.05      2.26 o 
  -3   5  16        1.47       -0.99      0.99 o 
  -2   5  16        5.29        8.35      2.35 o 
  -1   5  16       68.46       52.65      3.57 o 
   0   5  16      103.14       93.83      6.05 o 
   1   5  16        2.18        2.26      0.98 o 
   2   5  16       39.38       48.45      4.08 o 
   3   5  16       45.16       44.39      3.57 o 
   4   5  16        0.03        0.19      1.46 o 
  -4   6  16       28.72       12.58      2.87 o 
  -3   6  16       10.84       13.03      3.04 o 
  -2   6  16        0.00        3.79      2.61 o 
  -1   6  16        0.34        1.63      1.26 o 
   0   6  16        0.68       -0.79      0.79 o 
   1   6  16        0.07        0.13      0.72 o 
   2   6  16       92.24       77.35      5.28 o 
   3   6  16       15.57       15.71      2.52 o 
  -3   7  16        8.78        3.00      1.55 o 
  -2   7  16       19.78       17.98      3.33 o 
  -1   7  16       31.55       23.01      4.11 o 
   0   7  16        0.51        2.36      1.49 o 
   1   7  16        6.85        7.48      1.33 o 
   2   7  16       16.97       16.34      2.48 o 
  -1   8  16       41.40       32.74      4.86 o 
   0   8  16       12.05       18.16      3.71 o 
  -5   0  17        5.19        6.47      2.08 o 
  -3   0  17       76.03       74.94      4.26 o 
  -1   0  17       15.32        9.56      1.27 o 
   1   0  17        9.71       18.47      1.80 o 
   3   0  17       81.31       71.58      8.48 o 
  -6   1  17        4.12        3.82      1.04 o 
  -5   1  17        0.39        1.75      0.77 o 
  -4   1  17       89.59       80.85      3.47 o 
  -3   1  17       35.57       25.98      2.29 o 
  -2   1  17       31.60       46.23      2.19 o 
  -1   1  17        5.68        2.70      0.56 o 
   0   1  17        3.34        4.82      0.84 o 
   1   1  17       69.68       74.04      5.48 o 
   2   1  17      184.85      188.56     10.92 o 
   3   1  17        6.58        2.84      1.62 o 
   4   1  17        7.74        8.10      2.34 o 
  -6   2  17       10.69        8.87      1.92 o 
  -5   2  17       30.28       28.30      3.25 o 
  -4   2  17       41.66       48.52      3.07 o 
  -3   2  17       49.18       53.91      3.27 o 
  -2   2  17        2.00        0.00      0.83 o 
  -1   2  17       69.30       82.62      4.12 o 
   0   2  17      280.60      296.16      7.42 o 
   1   2  17      172.37      201.84      6.17 o 
   2   2  17        7.93        7.91      1.36 o 
   3   2  17        9.78        8.16      1.77 o 
   4   2  17       22.76       27.84      4.12 o 
  -5   3  17        6.71        5.98      2.56 o 
  -4   3  17        2.77        2.67      1.18 o 
  -3   3  17       41.73       48.40      3.38 o 
  -2   3  17        1.08       -0.23      0.83 o 
  -1   3  17      411.44      352.47     19.70 o 
   0   3  17      174.28      168.03      7.99 o 
   1   3  17       28.99       33.38      2.70 o 
   2   3  17       12.05       14.51      1.85 o 
   3   3  17       26.95       29.03      3.07 o 
   4   3  17      117.31      124.58     11.43 o 
  -5   4  17        0.03       -1.88      1.88 o 
  -4   4  17        1.69       -0.41      2.07 o 
  -3   4  17       68.79       81.78      6.82 o 
  -2   4  17       13.25        7.95      1.82 o 
  -1   4  17       16.76       15.47      1.98 o 
   0   4  17       19.06       16.93      2.20 o 
   1   4  17       67.99       75.20      4.76 o 
   2   4  17      106.77      110.44      5.44 o 
   3   4  17       24.08       28.76      2.91 o 
  -4   5  17        1.31        0.81      1.20 o 
  -3   5  17        1.04        7.70      3.69 o 
  -2   5  17        0.18       -0.65      0.90 o 
  -1   5  17       11.24       10.61      1.62 o 
   0   5  17        0.70        0.68      0.95 o 
   1   5  17        5.56        6.71      1.19 o 
   2   5  17       16.12       17.64      2.53 o 
   3   5  17       20.10       14.65      1.64 o 
  -4   6  17       11.67        5.04      2.21 o 
  -3   6  17       47.63       46.80      5.70 o 
  -2   6  17       36.75       53.06      5.86 o 
  -1   6  17       64.22       47.52      5.56 o 
   0   6  17        0.55        1.21      0.96 o 
   1   6  17        0.85        0.10      1.01 o 
   2   6  17        3.94        3.09      0.91 o 
  -2   7  17       61.38       72.31      8.20 o 
  -1   7  17       25.50       40.48      5.23 o 
   0   7  17        2.18        2.30      2.40 o 
   1   7  17        3.20        1.98      1.39 o 
  -4   0  18       48.46       45.78      3.87 o 
  -2   0  18       64.38       96.10      4.67 o 
   0   0  18       63.92       66.81      3.78 o 
   2   0  18       32.00       40.63      6.52 o 
   4   0  18        5.62       32.99      7.01 o 
  -5   1  18        1.41        0.61      0.83 o 
  -4   1  18      156.19      134.97      5.53 o 
  -3   1  18        2.82        3.45      0.86 o 
  -2   1  18       17.77       19.69      1.66 o 
  -1   1  18        0.15        0.27      0.53 o 
   0   1  18       47.79       55.91      3.03 o 
   1   1  18       16.17       15.28      1.44 o 
   2   1  18       27.87       37.28      3.52 o 
   3   1  18       47.59       45.87      5.04 o 
   4   1  18       99.21      104.90      8.13 o 
  -5   2  18        6.04        9.65      1.80 o 
  -4   2  18        3.73        3.51      1.28 o 
  -3   2  18        1.68        0.66      0.69 o 
  -2   2  18        0.66       -0.03      0.61 o 
  -1   2  18        3.88       -0.28      0.70 o 
   0   2  18       49.22       48.54      3.13 o 
   1   2  18      106.09      114.19      4.74 o 
   2   2  18        0.03        2.10      3.62 o 
   3   2  18       81.77       89.86      7.19 o 
   4   2  18       14.53       21.33      3.87 o 
  -5   3  18        0.67        2.52      1.63 o 
  -4   3  18       29.10       30.12      4.08 o 
  -3   3  18        0.00        6.14      1.27 o 
  -2   3  18       32.89       39.52      3.15 o 
  -1   3  18       17.53        9.58      1.50 o 
   0   3  18        0.01       -0.75      1.13 o 
   1   3  18       11.70       25.53      4.19 o 
   2   3  18       63.16       62.23      5.58 o 
   3   3  18        3.42        3.26      1.13 o 
  -4   4  18        1.51        4.22      1.92 o 
  -3   4  18        0.11        1.48      1.01 o 
  -2   4  18       98.13      101.57      6.00 o 
  -1   4  18        9.10        4.44      1.80 o 
   0   4  18        1.27        0.74      1.17 o 
   1   4  18       16.61       15.31      2.13 o 
   2   4  18      102.86      108.14      5.06 o 
   3   4  18       45.76       43.49      6.10 o 
  -4   5  18        1.11       -0.32      1.21 o 
  -3   5  18        0.09        1.93      1.77 o 
  -2   5  18        5.81        3.70      1.94 o 
  -1   5  18        0.01        3.17      1.28 o 
   0   5  18        2.30        2.62      1.51 o 
   1   5  18       25.18       20.43      2.60 o 
   2   5  18       21.42       15.25      1.84 o 
  -3   6  18       16.90       25.85      4.23 o 
  -2   6  18       61.56       30.06      4.40 o 
  -1   6  18       25.34       29.54      4.44 o 
   0   6  18        0.06        6.18      2.02 o 
   1   6  18        0.00       -1.15      1.15 o 
  -5   0  19        9.53        6.42      2.11 o 
  -3   0  19        2.21        1.15      0.73 o 
  -1   0  19      112.43      121.68     10.29 o 
   1   0  19        1.90       10.00      2.53 o 
   3   0  19        1.98        8.29      4.08 o 
  -5   1  19       46.06       56.64      3.67 o 
  -4   1  19        0.12        0.06      0.53 o 
  -3   1  19        0.05       -0.56      0.69 o 
  -2   1  19      115.16      148.60      6.24 o 
  -1   1  19       15.99       12.39      1.64 o 
   0   1  19        2.91        2.58      0.83 o 
   1   1  19       10.56       19.13      3.87 o 
   2   1  19        7.86        6.62      1.97 o 
   3   1  19       43.94       43.76      5.17 o 
  -5   2  19        4.26        9.62      1.79 o 
  -4   2  19        3.64        2.48      1.01 o 
  -3   2  19       11.55        8.94      1.50 o 
  -2   2  19        6.46       10.82      1.29 o 
  -1   2  19       85.94       79.89      4.11 o 
   0   2  19       29.97       34.03      2.72 o 
   1   2  19       20.44       37.81      3.73 o 
   2   2  19      101.61      112.53      6.27 o 
   3   2  19       52.86       61.16      6.05 o 
  -4   3  19       20.59       18.47      5.26 o 
  -3   3  19       10.06       11.22      2.64 o 
  -2   3  19        0.04       -0.14      0.54 o 
  -1   3  19       12.11       12.26      1.84 o 
   0   3  19        2.39        1.10      0.55 o 
   1   3  19      153.64      155.31      5.89 o 
   2   3  19       41.43       37.47      3.30 o 
   3   3  19       39.26       35.83      3.63 o 
  -4   4  19       47.30       47.30      5.46 o 
  -3   4  19        1.13        7.71      2.18 o 
  -2   4  19        0.71        0.68      1.38 o 
  -1   4  19       21.77       23.31      2.64 o 
   0   4  19        5.29        1.40      0.89 o 
   1   4  19       16.45       21.79      2.30 o 
   2   4  19        4.47        6.01      1.57 o 
  -3   5  19       64.63      100.64      8.21 o 
  -2   5  19        3.00       -2.98      2.98 o 
  -1   5  19        4.93       20.51      3.57 o 
   0   5  19        1.25        0.82      0.84 o 
   1   5  19        8.87        7.22      2.11 o 
  -1   6  19       11.69       12.90      2.76 o 
   0   6  19       19.48       27.09      9.66 o 
  -4   0  20      109.42      150.21      7.34 o 
  -2   0  20       12.11       14.67      2.17 o 
   0   0  20       82.63       94.35      7.11 o 
   2   0  20       12.17       12.07      3.63 o 
  -4   1  20        0.00        1.59      0.92 o 
  -3   1  20        6.46        2.25      0.72 o 
  -2   1  20       83.90       94.32      3.90 o 
  -1   1  20        6.17       10.15      1.35 o 
   0   1  20       56.05       58.88      4.49 o 
   1   1  20        1.38        1.62      0.87 o 
   2   1  20        3.57        6.69      2.46 o 
  -4   2  20        5.37        9.45      1.74 o 
  -3   2  20        2.78        4.60      1.29 o 
  -2   2  20       12.59       15.39      2.02 o 
  -1   2  20        0.35       -0.06      0.67 o 
   0   2  20        3.12        1.26      0.88 o 
   1   2  20        0.01        0.91      0.91 o 
   2   2  20        6.26        5.99      1.59 o 
  -3   3  20        0.02       -0.67      1.08 o 
  -2   3  20        7.01        3.62      1.54 o 
  -1   3  20        0.11        1.87      0.85 o 
   0   3  20       53.20       56.57      3.68 o 
   1   3  20        7.88        3.91      1.25 o 
   2   3  20        0.02        0.89      1.48 o 
  -3   4  20        2.14        6.11      2.09 o 
  -2   4  20        0.33       -1.26      1.26 o 
  -1   4  20        1.05       -1.58      1.58 o 
   0   4  20       31.45       37.98      3.06 o 
   1   4  20        9.88        5.78      1.36 o 
  -1   5  20        0.04        2.27      0.99 o 
   0   5  20        0.50       -0.03      0.99 o 
  -3   0  21        4.86       11.56      2.18 o 
  -1   0  21       31.55       31.84      4.15 o 
   1   0  21       51.01       66.54      8.57 o 
  -3   1  21       61.66       96.93      6.81 o 
  -2   1  21        0.92        1.52      0.86 o 
  -1   1  21        3.49        3.87      1.14 o 
   0   1  21       54.92       50.89      4.34 o 
   1   1  21        0.22        2.12      1.56 o 
  -3   2  21        1.34        6.18      1.69 o 
  -2   2  21        2.56        5.69      1.13 o 
  -1   2  21        0.00        0.14      0.64 o 
   0   2  21        0.01        1.18      0.69 o 
   1   2  21       50.86       46.05      3.66 o 
  -2   3  21       19.57       17.74      3.37 o 
  -1   3  21        2.88        4.51      1.06 o 
   0   3  21        7.98        4.62      1.36 o 
  -2   0  22      211.67      435.45     51.14 o 
   0   0  22        7.20       17.20      3.41 o 
  -2   1  22        2.37        1.98      1.21 o 
  -1   1  22       11.35        8.60      1.68 o 
   0   1  22        7.85        3.09      1.57 o 
                                                 
